# Supplementary material for: Prokaryotic and eukaryotic skin microbiota modifications triggered by Leishmania infection in localized Cutaneous Leishmaniasis
Source: PLoS Negl Trop Dis. 2024 Mar 13;18(3):e0012029. doi: 10.1371/journal.pntd.0012029 (PMC10962849; doi:10.1371/journal.pntd.0012029)
Supplement: S1 Table — Showing sample type, location, ulcer area quartile (categorized into quartiles: Q1 = 150mm, Q2 = 151-245mm, Q3 = 246-501mm, Q4 = 502-1963mm), skin phototype, Leishmania species, injury location, latitude and longitude of geographical sites, parasite copies/uL and parasitic load quartile (Low (L) = 2,545 parasites/mL, Medium (M) = 2,546–14,398 parasites/mL, High (H) = 14,399–219,710 parasites/mL, Very High (VH) = 219,711–2’548,227 parasites/mL). (XLSX) [file pntd.0012029.s016.xlsx]

## Sheet: Hoja1
Sample	Type	Location	ULCER_AREA_QUARTILE	PHOTOTYPE	LEISHMANIA_SPECIES	INJURY_LOCATION	LATITUDE	LONGITUDE	Copies/uL	PARASITIC_LOAD_QUARTILE
BS13	Healthy	Bonza	Negative	V	Negative	ARM	5.8104	-73.0623	Negative	Negative
BS15	Healthy	Bonza	Negative	II	Negative	FOREARM	5.8104	-73.0623	Negative	Negative				2545.35
BS16	Healthy	Bonza	Negative	III	Negative	HAND	5.8104	-73.0623	Negative	Negative				14397.6
BS18	Healthy	Bonza	Negative	III	Negative	ANKLE	5.8104	-73.0623	Negative	Negative				219710
BS20	Healthy	Bonza	Negative	IV	Negative	HAND	5.8104	-73.0623	Negative	Negative				2.54823e+06
BS21	Healthy	Bonza	Negative	V	Negative	LEG	5.8104	-73.0623	Negative	Negative
BS25	Healthy	Bonza	Negative	III	Negative	LEG	5.8104	-73.0623	Negative	Negative
BS34	Healthy	Bonza	Negative	IV	Negative	HAND	5.8104	-73.0623	Negative	Negative
BS38	Healthy	Bonza	Negative	III	Negative	FOREARM	5.8104	-73.0623	Negative	Negative
BS40	Healthy	Bonza	Negative	III	Negative	ANKLE	5.8104	-73.0623	Negative	Negative
BS41	Healthy	Bonza	Negative	IV	Negative	LEG	5.8104	-73.0623	Negative	Negative
BS43	Healthy	Bonza	Negative	III	Negative	SHOULDER	5.8104	-73.0623	Negative	Negative
BS44	Healthy	Bonza	Negative	III	Negative	THIGH	5.8104	-73.0623	Negative	Negative
BS46	Healthy	Bonza	Negative	IV	Negative	ARM	5.8104	-73.0623	Negative	Negative
BS50	Healthy	Bonza	Negative	IV	Negative	THIGH	5.8104	-73.0623	Negative	Negative
BS54	Healthy	Bonza	Negative	III	Negative	HAND	5.8104	-73.0623	Negative	Negative
BS57	Healthy	Bonza	Negative	II	Negative	LEG	5.8104	-73.0623	Negative	Negative
BS58	Healthy	Bonza	Negative	IV	Negative	WRIST	5.8104	-73.0623	Negative	Negative
GS05	Healthy	Guaviare	Negative	III	Negative	WRIST	5.8104	-73.0623	Negative	Negative
GS06	Healthy	Guaviare	Negative	IV	Negative	ARM	5.8104	-73.0623	Negative	Negative
GS08	Healthy	Guaviare	Negative	V	Negative	ARM	5.8104	-73.0623	Negative	Negative
GS10	Healthy	Guaviare	Negative	IV	Negative	ARM	5.8104	-73.0623	Negative	Negative
GS11	Healthy	Guaviare	Negative	IV	Negative	WRIST	5.8104	-73.0623	Negative	Negative
GS14	Healthy	Guaviare	Negative	IV	Negative	LEG	5.8104	-73.0623	Negative	Negative
GS18	Healthy	Guaviare	Negative	V	Negative	ARM	5.8104	-73.0623	Negative	Negative
GS23	Healthy	Guaviare	Negative	IV	Negative	HAND	5.8104	-73.0623	Negative	Negative
GS25	Healthy	Guaviare	Negative	V	Negative	WRIST	5.8104	-73.0623	Negative	Negative
GS26	Healthy	Guaviare	Negative	V	Negative	WRIST	5.8104	-73.0623	Negative	Negative
GS27	Healthy	Guaviare	Negative	IV	Negative	WRIST	5.8104	-73.0623	Negative	Negative
GS28	Healthy	Guaviare	Negative	IV	Negative	HAND	5.8104	-73.0623	Negative	Negative
GS29	Healthy	Guaviare	Negative	IV	Negative	HAND	5.8104	-73.0623	Negative	Negative
GS31	Healthy	Guaviare	Negative	V	Negative	ANKLE	5.8104	-73.0623	Negative	Negative
GS32	Healthy	Guaviare	Negative	III	Negative	WRIST	5.8104	-73.0623	Negative	Negative
GS33	Healthy	Guaviare	Negative	III	Negative	ARM	5.8104	-73.0623	Negative	Negative
MS01	Healthy	Medellín	Negative	V	Negative	FOREARM	5.8104	-73.0623	Negative	Negative
MS02	Healthy	Medellín	Negative	IV	Negative	FOREARM	5.8104	-73.0623	Negative	Negative
MS03	Healthy	Medellín	Negative	V	Negative	ARM	2.54468	-72.6253	Negative	Negative
MS04	Healthy	Medellín	Negative	IV	Negative	WRIST	2.54468	-72.6253	Negative	Negative
MS06	Healthy	Medellín	Negative	III	Negative	LEG	2.54468	-72.6253	Negative	Negative
MS10	Healthy	Medellín	Negative	III	Negative	HAND	2.54468	-72.6253	Negative	Negative
BL13	Lesion	Bonza	Q4	V	braziliensis	ARM	2.54468	-72.6253	12613.4	Q2
BL15	Lesion	Bonza	Q4	II	braziliensis/panamensis;guyanensis	FOREARM	2.54468	-72.6253	220128	Q4
BL16	Lesion	Bonza	Q1	III	braziliensis/panamensis;guyanensis	HAND	2.54468	-72.6253	2694.56	Q2
BL18	Lesion	Bonza	Q2	III	braziliensis/panamensis;guyanensis	ANKLE	2.54468	-72.6253	11230.4	Q2
BL20	Lesion	Bonza	Q3	IV	braziliensis/naiffi	HAND	2.54468	-72.6253	1.40596e+06	Q4
BL21	Lesion	Bonza	Q1	V	braziliensis	LEG	2.54468	-72.6253	275963	Q4
BL25	Lesion	Bonza	Q2	III	braziliensis/panamensis;guyanensis	LEG	2.54468	-72.6253	66052.2	Q3
BL34	Lesion	Bonza	Q1	IV	braziliensis	HAND	2.54468	-72.6253	2.02631e+06	Q4
BL38	Lesion	Bonza	Q3	III	braziliensis	FOREARM	2.54468	-72.6253	11131.2	Q2
BL40	Lesion	Bonza	Q2	III	braziliensis	ANKLE	2.54468	-72.6253	42638.5	Q3
BL41	Lesion	Bonza	Q4	IV	braziliensis/naiffi	LEG	2.54468	-72.6253	1827.96	Q1
BL43	Lesion	Bonza	Q1	III	braziliensis/panamensis;guyanensis	SHOULDER	2.54468	-72.6253	27256.8	Q3
BL44	Lesion	Bonza	Q4	III	braziliensis/panamensis;guyanensis	THIGH	2.54468	-72.6253	2.54823e+06	Q4
BL46	Lesion	Bonza	Q3	IV	braziliensis/naiffi	ARM	2.54468	-72.6253	114253	Q3
BL50	Lesion	Bonza	Q4	IV	braziliensis/panamensis;guyanensis	THIGH	2.54468	-72.6253	196.233	Q1
BL54	Lesion	Bonza	Q4	III	braziliensis/panamensis;guyanensis	HAND	2.54468	-72.6253	312946	Q4
BL57	Lesion	Bonza	Q3	II	braziliensis/panamensis;guyanensis	LEG	2.54468	-72.6253	5961.85	Q2
BL58	Lesion	Bonza	Q2	IV	braziliensis/panamensis;guyanensis	WRIST	2.54468	-72.6253	9252.47	Q2
GL05	Lesion	Guaviare	Q2	III	braziliensis/naiffi	WRIST	2.54468	-72.6253	672773	Q4
GL06	Lesion	Guaviare	Q1	IV	braziliensis	ARM	2.54468	-72.6253	1002.81	Q1
GL08	Lesion	Guaviare	Q1	V	braziliensis/naiffi/panamensis;guyanensis	ARM	2.54468	-72.6253	0	Q1
GL10	Lesion	Guaviare	Q4	IV	braziliensis	ARM	2.54468	-72.6253	11940.9	Q2
GL11	Lesion	Guaviare	Q1	IV	braziliensis/naiffi	WRIST	2.54468	-72.6253	147.649	Q1
GL14	Lesion	Guaviare	Q4	IV	braziliensis/naiffi	LEG	2.54468	-72.6253	202.926	Q1
GL18	Lesion	Guaviare	Q2	V	braziliensis/naiffi/panamensis;guyanensis	ARM	2.54468	-72.6253	18962.6	Q3
GL23	Lesion	Guaviare	Q2	IV	braziliensis/naiffi/panamensis;guyanensis	HAND	2.54468	-72.6253	8340.54	Q2
GL25	Lesion	Guaviare	Q3	V	braziliensis	WRIST	2.54468	-72.6253	2097.72	Q1
GL26	Lesion	Guaviare	Q2	V	braziliensis	WRIST	2.54468	-72.6253	540.803	Q1
GL27	Lesion	Guaviare	Q2	IV	braziliensis/naiffi	WRIST	6.26432	-75.593	715235	Q4
GL28	Lesion	Guaviare	Q1	IV	braziliensis	HAND	6.26432	-75.593	16181.7	Q3
GL29	Lesion	Guaviare	Q1	IV	braziliensis/naiffi	HAND	6.26432	-75.593	23854.7	Q3
GL31	Lesion	Guaviare	Q3	V	braziliensis	ANKLE	6.26432	-75.593	5022.35	Q2
GL32	Lesion	Guaviare	Q3	III	braziliensis	WRIST	6.26432	-75.593	24227.3	Q3
GL33	Lesion	Guaviare	Q4	III	braziliensis	ARM	6.26432	-75.593	38.4399	Q1
ML01	Lesion	Medellín	Q3	V	braziliensis/panamensis;guyanensis	FOREARM	6.26432	-75.593	64007.3	Q3
ML02	Lesion	Medellín	Q1	IV	braziliensis/panamensis;guyanensis	FOREARM	6.26432	-75.593	910.25	Q1
ML03	Lesion	Medellín	Q2	V	braziliensis/panamensis;guyanensis	ARM	6.26432	-75.593	219571	Q3
ML04	Lesion	Medellín	Q3	IV	braziliensis/panamensis;guyanensis	WRIST	6.26432	-75.593	6889.05	Q2
ML06	Lesion	Medellín	Q3	III	braziliensis/panamensis;guyanensis	LEG	6.26432	-75.593	996790	Q4
ML10	Lesion	Medellín	Q4	III	braziliensis/panamensis;guyanensis	HAND	6.26432	-75.593	294285	Q4
