# Supplementary material for: Prokaryotic and eukaryotic skin microbiota modifications triggered by Leishmania infection in localized Cutaneous Leishmaniasis
Source: PLoS Negl Trop Dis. 2024 Mar 13;18(3):e0012029. doi: 10.1371/journal.pntd.0012029 (PMC10962849; doi:10.1371/journal.pntd.0012029)
Supplement: S2 Table — Here are only shown those greater than 5% abundance (in relation to the total reads obtained by Oxford Nanopore Sequencing). (XLSX) [file pntd.0012029.s017.xlsx]

## Sheet: Hoja1
Sample	L. braziliensis	L. naiffi	L. panamensis/guyanensis
BL-13	100	0	0
BL-15	5.57321	0	94.4268
BL-16	7.32075	0	92.6792
BL-18	6.98561	0	93.0144
BL-20	92.4318	7.56824	0
BL-21	100	0	0
BL-25	5.40201	0	94.598
BL-34	100	0	0
BL-38	100	0	0
BL-40	100	0	0
BL-41	26.1559	73.8441	0
BL-43	5.90372	0	94.0963
BL-44	5.58187	0	94.4181
BL-46	93.0095	6.99052	0
BL-50	26.1644	0	73.8356
BL-54	5.6	0	94.4
BL-57	6.51261	0	93.4874
BL-58	8.12065	0	91.8794
GL-05	100	0	0
GL-06	36.5748	63.4252	0
GL-08	94.8911	5.10885	0
GL-10	74.4409	15.9744	9.58466
GL-11	78.4293	14.9738	6.59686
GL-14	100	0	0
GL-18	100	0	0
GL-23	92.0718	7.9282	0
GL-25	100	0	0
GL-26	94.1176	5.88235	0
GL-27	100	0	0
GL-28	100	0	0
GL-29	100	0	0
GL-31	94.3157	5.68433	0
GL-32	100	0	0
GL-33	56.7757	15.1869	28.0374
ML-01	5.7971	0	94.2029
ML-02	6.05521	0	93.9448
ML-03	5.34979	0	94.6502
ML-04	8.91938	0	91.0806
ML-06	7.9646	0	92.0354
ML-10	8.29412	0	91.7059
