# Supplementary material for: Prokaryotic and eukaryotic skin microbiota modifications triggered by Leishmania infection in localized Cutaneous Leishmaniasis
Source: PLoS Negl Trop Dis. 2024 Mar 13;18(3):e0012029. doi: 10.1371/journal.pntd.0012029 (PMC10962849; doi:10.1371/journal.pntd.0012029)
Supplement: S3 Table — Including bias correction and showing the microorganisms with a Statistical W value above the 0.7 threshold. Leading to obtain the differentially abundant species that are not due to structural cero. (CSV) [file pntd.0012029.s018.csv]

	taxa_id	W	detected_0.9	detected_0.8	detected_0.7	detected_0.6
1	[Anaerorhabdus] furcosa group	Inf	TRUE	TRUE	TRUE	TRUE
2	[Clostridium] innocuum group	740	FALSE	TRUE	TRUE	TRUE
3	[Eubacterium] brachy group	246	FALSE	FALSE	FALSE	FALSE
4	[Eubacterium] eligens group	680	FALSE	TRUE	TRUE	TRUE
5	[Eubacterium] hallii group	784	TRUE	TRUE	TRUE	TRUE
6	[Eubacterium] nodatum group	214	FALSE	FALSE	FALSE	FALSE
7	[Eubacterium] oxidoreducens group	226	FALSE	FALSE	FALSE	FALSE
8	[Eubacterium] ruminantium group	244	FALSE	FALSE	FALSE	FALSE
9	[Eubacterium] siraeum group	372	FALSE	FALSE	FALSE	FALSE
10	[Eubacterium] ventriosum group	643	FALSE	FALSE	TRUE	TRUE
11	[Eubacterium] xylanophilum group	421	FALSE	FALSE	FALSE	FALSE
12	[Eubacterium] yurii group	220	FALSE	FALSE	FALSE	FALSE
13	[Ruminococcus] gauvreauii group	809	TRUE	TRUE	TRUE	TRUE
14	[Ruminococcus] gnavus group	575	FALSE	FALSE	FALSE	TRUE
15	[Ruminococcus] torques group	241	FALSE	FALSE	FALSE	FALSE
16	[Streptomyces] thermoautotrophicus	Inf	TRUE	TRUE	TRUE	TRUE
17	1174-901-12	Inf	TRUE	TRUE	TRUE	TRUE
18	1959-1	264	FALSE	FALSE	FALSE	FALSE
19	966-1	Inf	TRUE	TRUE	TRUE	TRUE
20	A2	362	FALSE	FALSE	FALSE	FALSE
21	Abditibacterium	382	FALSE	FALSE	FALSE	FALSE
22	Abiotrophia defectiva	512	FALSE	FALSE	FALSE	TRUE
23	Acaricomes	Inf	TRUE	TRUE	TRUE	TRUE
24	Acetobacter	225	FALSE	FALSE	FALSE	FALSE
25	Acholeplasma	196	FALSE	FALSE	FALSE	FALSE
26	Achromobacter	525	FALSE	FALSE	FALSE	TRUE
27	Acidibacter	242	FALSE	FALSE	FALSE	FALSE
28	Acidicaldus	395	FALSE	FALSE	FALSE	FALSE
29	Acidiphilium	Inf	TRUE	TRUE	TRUE	TRUE
30	Acidipila-Silvibacterium	142	FALSE	FALSE	FALSE	FALSE
31	Acidipropionibacterium	221	FALSE	FALSE	FALSE	FALSE
32	Acidithiobacillus	Inf	TRUE	TRUE	TRUE	TRUE
33	Acidobacterium	220	FALSE	FALSE	FALSE	FALSE
34	Acidothermus	463	FALSE	FALSE	FALSE	FALSE
35	Acidovorax	209	FALSE	FALSE	FALSE	FALSE
36	Acinetobacter	327	FALSE	FALSE	FALSE	FALSE
37	Acinetobacter baumannii	109	FALSE	FALSE	FALSE	FALSE
38	Acinetobacter lwoffii	540	FALSE	FALSE	FALSE	TRUE
39	Actinobacillus	Inf	TRUE	TRUE	TRUE	TRUE
40	Actinocatenispora	328	FALSE	FALSE	FALSE	FALSE
41	Actinomadura	207	FALSE	FALSE	FALSE	FALSE
42	Actinomyces	621	FALSE	FALSE	TRUE	TRUE
43	Actinomyces graevenitzii	192	FALSE	FALSE	FALSE	FALSE
44	Actinomyces odontolyticus	530	FALSE	FALSE	FALSE	TRUE
45	Actinomycetospora	220	FALSE	FALSE	FALSE	FALSE
46	Actinomycetospora chiangmaiensis	Inf	TRUE	TRUE	TRUE	TRUE
47	Actinophytocola	Inf	TRUE	TRUE	TRUE	TRUE
48	Actinoplanes	208	FALSE	FALSE	FALSE	FALSE
49	Actinospica	186	FALSE	FALSE	FALSE	FALSE
50	Actinotalea	230	FALSE	FALSE	FALSE	FALSE
51	Actinotignum	Inf	TRUE	TRUE	TRUE	TRUE
52	Acuticoccus	Inf	TRUE	TRUE	TRUE	TRUE
53	Adhaeribacter	347	FALSE	FALSE	FALSE	FALSE
54	Adhaeribacter terrae	Inf	TRUE	TRUE	TRUE	TRUE
55	Adlercreutzia	330	FALSE	FALSE	FALSE	FALSE
56	Adlercreutzia equolifaciens	262	FALSE	FALSE	FALSE	FALSE
57	ADurb.Bin063-1	247	FALSE	FALSE	FALSE	FALSE
58	Advenella	Inf	TRUE	TRUE	TRUE	TRUE
59	Aerococcus	815	TRUE	TRUE	TRUE	TRUE
60	Aerococcus christensenii	Inf	TRUE	TRUE	TRUE	TRUE
61	Aeromicrobium	447	FALSE	FALSE	FALSE	FALSE
62	Aeromonas	217	FALSE	FALSE	FALSE	FALSE
63	Afipia	194	FALSE	FALSE	FALSE	FALSE
64	Agathobacter	416	FALSE	FALSE	FALSE	FALSE
65	Aggregatibacter	248	FALSE	FALSE	FALSE	FALSE
66	Aggregatibacter segnis	172	FALSE	FALSE	FALSE	FALSE
67	Agrilactobacillus	225	FALSE	FALSE	FALSE	FALSE
68	Agromyces	Inf	TRUE	TRUE	TRUE	TRUE
69	Ahniella	272	FALSE	FALSE	FALSE	FALSE
70	Akkermansia	230	FALSE	FALSE	FALSE	FALSE
71	Akkermansia muciniphila	311	FALSE	FALSE	FALSE	FALSE
72	Alcaligenes	221	FALSE	FALSE	FALSE	FALSE
73	Alcanivorax	210	FALSE	FALSE	FALSE	FALSE
74	Alcanivorax pacificus	Inf	TRUE	TRUE	TRUE	TRUE
75	Algoriphagus	262	FALSE	FALSE	FALSE	FALSE
76	Algoriphagus marincola	169	FALSE	FALSE	FALSE	FALSE
77	Alicycliphilus	Inf	TRUE	TRUE	TRUE	TRUE
78	Alicyclobacillus	267	FALSE	FALSE	FALSE	FALSE
79	Aliicoccus persicus	569	FALSE	FALSE	FALSE	TRUE
80	Aliidiomarina	310	FALSE	FALSE	FALSE	FALSE
81	Aliihoeflea	231	FALSE	FALSE	FALSE	FALSE
82	Alishewanella	534	FALSE	FALSE	FALSE	TRUE
83	Alistipes	545	FALSE	FALSE	FALSE	TRUE
84	Alistipes inops	Inf	TRUE	TRUE	TRUE	TRUE
85	Alistipes putredinis	214	FALSE	FALSE	FALSE	FALSE
86	Alkanindiges illinoisensis	106	FALSE	FALSE	FALSE	FALSE
87	Allobaculum	233	FALSE	FALSE	FALSE	FALSE
88	Alloiococcus	238	FALSE	FALSE	FALSE	FALSE
89	Alloiococcus otitis	421	FALSE	FALSE	FALSE	FALSE
90	Alloprevotella	601	FALSE	FALSE	TRUE	TRUE
91	Alloprevotella rava	263	FALSE	FALSE	FALSE	FALSE
92	Alloprevotella tannerae	Inf	TRUE	TRUE	TRUE	TRUE
93	Allorhizobium-Neorhizobium-Pararhizobium-Rhizobium	184	FALSE	FALSE	FALSE	FALSE
94	Allostreptomyces	Inf	TRUE	TRUE	TRUE	TRUE
95	alphaI cluster	456	FALSE	FALSE	FALSE	FALSE
96	Alsobacter	292	FALSE	FALSE	FALSE	FALSE
97	Altererythrobacter	514	FALSE	FALSE	FALSE	TRUE
98	Amaricoccus	290	FALSE	FALSE	FALSE	FALSE
99	Amaricoccus kaplicensis	245	FALSE	FALSE	FALSE	FALSE
100	Aminobacter	Inf	TRUE	TRUE	TRUE	TRUE
101	Ammoniibacillus agariperforans	Inf	TRUE	TRUE	TRUE	TRUE
102	Ammoniphilus	262	FALSE	FALSE	FALSE	FALSE
103	Amnibacterium	Inf	TRUE	TRUE	TRUE	TRUE
104	Anaerococcus	724	FALSE	TRUE	TRUE	TRUE
105	Anaerococcus hydrogenalis	268	FALSE	FALSE	FALSE	FALSE
106	Anaerococcus nagyae	Inf	TRUE	TRUE	TRUE	TRUE
107	Anaerococcus octavius	761	TRUE	TRUE	TRUE	TRUE
108	Anaerococcus provencensis	727	FALSE	TRUE	TRUE	TRUE
109	Anaerococcus vaginalis	203	FALSE	FALSE	FALSE	FALSE
110	Anaerofustis	238	FALSE	FALSE	FALSE	FALSE
111	Anaerofustis stercorihominis	Inf	TRUE	TRUE	TRUE	TRUE
112	Anaeroglobus	295	FALSE	FALSE	FALSE	FALSE
113	Anaeroglobus geminatus	574	FALSE	FALSE	FALSE	TRUE
114	Anaerolinea	267	FALSE	FALSE	FALSE	FALSE
115	Anaeromyxobacter	434	FALSE	FALSE	FALSE	FALSE
116	Anaeroplasma	Inf	TRUE	TRUE	TRUE	TRUE
117	Anaerosinus	Inf	TRUE	TRUE	TRUE	TRUE
118	Anaerosporobacter	Inf	TRUE	TRUE	TRUE	TRUE
119	Anaerostipes	812	TRUE	TRUE	TRUE	TRUE
120	Anaerostipes hadrus	750	FALSE	TRUE	TRUE	TRUE
121	Anaerotruncus	261	FALSE	FALSE	FALSE	FALSE
122	Anaerovorax	234	FALSE	FALSE	FALSE	FALSE
123	Aneurinibacillus	Inf	TRUE	TRUE	TRUE	TRUE
124	Angustibacter	212	FALSE	FALSE	FALSE	FALSE
125	Aquabacterium	664	FALSE	FALSE	TRUE	TRUE
126	Aquabacterium commune	92	FALSE	FALSE	FALSE	FALSE
127	Aquamonas	685	FALSE	TRUE	TRUE	TRUE
128	Aquicella	250	FALSE	FALSE	FALSE	FALSE
129	Aquincola	266	FALSE	FALSE	FALSE	FALSE
130	Aquisphaera	Inf	TRUE	TRUE	TRUE	TRUE
131	Arcanobacterium haemolyticum	Inf	TRUE	TRUE	TRUE	TRUE
132	Arenimonas	586	FALSE	FALSE	FALSE	TRUE
133	Aridibacter	470	FALSE	FALSE	FALSE	FALSE
134	Armatimonas	Inf	TRUE	TRUE	TRUE	TRUE
135	Arsenicicoccus bolidensis	Inf	TRUE	TRUE	TRUE	TRUE
136	Arsenophonus	119	FALSE	FALSE	FALSE	FALSE
137	Arsenophonus triatominarum	99	FALSE	FALSE	FALSE	FALSE
138	Asaccharobacter	Inf	TRUE	TRUE	TRUE	TRUE
139	Ascidiaceihabitans	Inf	TRUE	TRUE	TRUE	TRUE
140	ASF356	301	FALSE	FALSE	FALSE	FALSE
141	Asinibacterium	180	FALSE	FALSE	FALSE	FALSE
142	Asticcacaulis	574	FALSE	FALSE	FALSE	TRUE
143	Atopobium	231	FALSE	FALSE	FALSE	FALSE
144	Atopobium parvulum	181	FALSE	FALSE	FALSE	FALSE
145	Atopobium vaginae	453	FALSE	FALSE	FALSE	FALSE
146	Atopostipes	515	FALSE	FALSE	FALSE	TRUE
147	Aurantimicrobium minutum	Inf	TRUE	TRUE	TRUE	TRUE
148	Aurantisolimonas	222	FALSE	FALSE	FALSE	FALSE
149	Aureimonas	190	FALSE	FALSE	FALSE	FALSE
150	Aureimonas altamirensis	347	FALSE	FALSE	FALSE	FALSE
151	Auricoccus-Abyssicoccus	Inf	TRUE	TRUE	TRUE	TRUE
152	Auritidibacter ignavus	400	FALSE	FALSE	FALSE	FALSE
153	Azohydromonas	Inf	TRUE	TRUE	TRUE	TRUE
154	Azospira	Inf	TRUE	TRUE	TRUE	TRUE
155	Azospira oryzae	Inf	TRUE	TRUE	TRUE	TRUE
156	Azospirillum	183	FALSE	FALSE	FALSE	FALSE
157	Azotobacter chroococcum	830	TRUE	TRUE	TRUE	TRUE
158	Bacillus	405	FALSE	FALSE	FALSE	FALSE
159	Bacteroides	285	FALSE	FALSE	FALSE	FALSE
160	Bacteroides acidifaciens	399	FALSE	FALSE	FALSE	FALSE
161	Bacteroides caccae	200	FALSE	FALSE	FALSE	FALSE
162	Bacteroides coprocola	458	FALSE	FALSE	FALSE	FALSE
163	Bacteroides massiliensis	236	FALSE	FALSE	FALSE	FALSE
164	Bacteroides plebeius	257	FALSE	FALSE	FALSE	FALSE
165	Bacteroides stercoris	324	FALSE	FALSE	FALSE	FALSE
166	Bacteroides uniformis	565	FALSE	FALSE	FALSE	TRUE
167	Bacteroides vulgatus	348	FALSE	FALSE	FALSE	FALSE
168	Barnesiella	263	FALSE	FALSE	FALSE	FALSE
169	Bartonella	Inf	TRUE	TRUE	TRUE	TRUE
170	Bauldia	236	FALSE	FALSE	FALSE	FALSE
171	BD1-7 clade	254	FALSE	FALSE	FALSE	FALSE
172	Bdellovibrio	209	FALSE	FALSE	FALSE	FALSE
173	Belnapia	363	FALSE	FALSE	FALSE	FALSE
174	Belnapia soli	194	FALSE	FALSE	FALSE	FALSE
175	Bergeriella	293	FALSE	FALSE	FALSE	FALSE
176	Bergeyella	256	FALSE	FALSE	FALSE	FALSE
177	Bifidobacterium	350	FALSE	FALSE	FALSE	FALSE
178	Bifidobacterium animalis	Inf	TRUE	TRUE	TRUE	TRUE
179	Bifidobacterium asteroides	129	FALSE	FALSE	FALSE	FALSE
180	Bifidobacterium bifidum	348	FALSE	FALSE	FALSE	FALSE
181	Bilophila	264	FALSE	FALSE	FALSE	FALSE
182	Bilophila wadsworthia	240	FALSE	FALSE	FALSE	FALSE
183	BIyi10	Inf	TRUE	TRUE	TRUE	TRUE
184	Blastocatella	211	FALSE	FALSE	FALSE	FALSE
185	Blastococcus	438	FALSE	FALSE	FALSE	FALSE
186	Blastomonas	177	FALSE	FALSE	FALSE	FALSE
187	Blastopirellula	337	FALSE	FALSE	FALSE	FALSE
188	Blautia	744	FALSE	TRUE	TRUE	TRUE
189	Blautia faecis	781	TRUE	TRUE	TRUE	TRUE
190	Blautia hydrogenotrophica	Inf	TRUE	TRUE	TRUE	TRUE
191	Blautia massiliensis	726	FALSE	TRUE	TRUE	TRUE
192	Blautia obeum	766	TRUE	TRUE	TRUE	TRUE
193	Blautia stercoris	236	FALSE	FALSE	FALSE	FALSE
194	Bombella	181	FALSE	FALSE	FALSE	FALSE
195	Bombella intestini	133	FALSE	FALSE	FALSE	FALSE
196	Bombilactobacillus	389	FALSE	FALSE	FALSE	FALSE
197	Bordetella	240	FALSE	FALSE	FALSE	FALSE
198	Bosea	302	FALSE	FALSE	FALSE	FALSE
199	Brachybacterium	791	TRUE	TRUE	TRUE	TRUE
200	Brachybacterium muris	780	TRUE	TRUE	TRUE	TRUE
201	Bradyrhizobium	244	FALSE	FALSE	FALSE	FALSE
202	Brevibacillus	639	FALSE	FALSE	TRUE	TRUE
203	Brevibacterium	741	FALSE	TRUE	TRUE	TRUE
204	Brevibacterium ihuae	116	FALSE	FALSE	FALSE	FALSE
205	Brevibacterium luteolum	Inf	TRUE	TRUE	TRUE	TRUE
206	Brevibacterium pityocampae	136	FALSE	FALSE	FALSE	FALSE
207	Brevibacterium ravenspurgense	Inf	TRUE	TRUE	TRUE	TRUE
208	Brevundimonas	634	FALSE	FALSE	TRUE	TRUE
209	Brevundimonas staleyi	Inf	TRUE	TRUE	TRUE	TRUE
210	Brevundimonas terrae	Inf	TRUE	TRUE	TRUE	TRUE
211	Brochothrix thermosphacta	213	FALSE	FALSE	FALSE	FALSE
212	Brucella	327	FALSE	FALSE	FALSE	FALSE
213	Bryobacter	460	FALSE	FALSE	FALSE	FALSE
214	Bryocella	Inf	TRUE	TRUE	TRUE	TRUE
215	Buchnera	173	FALSE	FALSE	FALSE	FALSE
216	Burkholderia-Caballeronia-Paraburkholderia	394	FALSE	FALSE	FALSE	FALSE
217	Butyricicoccus	481	FALSE	FALSE	FALSE	FALSE
218	Butyricicoccus faecihominis	160	FALSE	FALSE	FALSE	FALSE
219	Butyricimonas	318	FALSE	FALSE	FALSE	FALSE
220	Butyrivibrio	Inf	TRUE	TRUE	TRUE	TRUE
221	CAG-352	269	FALSE	FALSE	FALSE	FALSE
222	CAG-56	334	FALSE	FALSE	FALSE	FALSE
223	Caldicoprobacter	Inf	TRUE	TRUE	TRUE	TRUE
224	Calothrix PCC-6303	Inf	TRUE	TRUE	TRUE	TRUE
225	Campylobacter	197	FALSE	FALSE	FALSE	FALSE
226	Campylobacter concisus	241	FALSE	FALSE	FALSE	FALSE
227	Campylobacter gracilis	244	FALSE	FALSE	FALSE	FALSE
228	Candidatus Actinomarina	693	FALSE	TRUE	TRUE	TRUE
229	Candidatus Alysiosphaera	678	FALSE	TRUE	TRUE	TRUE
230	Candidatus Aquiluna	Inf	TRUE	TRUE	TRUE	TRUE
231	Candidatus Aquirestis	Inf	TRUE	TRUE	TRUE	TRUE
232	Candidatus Bacilloplasma	Inf	TRUE	TRUE	TRUE	TRUE
233	Candidatus Berkiella	Inf	TRUE	TRUE	TRUE	TRUE
234	Candidatus Caldatribacterium	229	FALSE	FALSE	FALSE	FALSE
235	Candidatus Chloroploca	230	FALSE	FALSE	FALSE	FALSE
236	Candidatus Competibacter	266	FALSE	FALSE	FALSE	FALSE
237	Candidatus Entotheonella	324	FALSE	FALSE	FALSE	FALSE
238	Candidatus Koribacter	252	FALSE	FALSE	FALSE	FALSE
239	Candidatus Limnoluna	274	FALSE	FALSE	FALSE	FALSE
240	Candidatus Megaira	264	FALSE	FALSE	FALSE	FALSE
241	Candidatus Methylopumilus	Inf	TRUE	TRUE	TRUE	TRUE
242	Candidatus Nucleicultrix	318	FALSE	FALSE	FALSE	FALSE
243	Candidatus Ovatusbacter	Inf	TRUE	TRUE	TRUE	TRUE
244	Candidatus Paracaedibacter	Inf	TRUE	TRUE	TRUE	TRUE
245	Candidatus Planktoluna	Inf	TRUE	TRUE	TRUE	TRUE
246	Candidatus Planktophila	Inf	TRUE	TRUE	TRUE	TRUE
247	Candidatus Protochlamydia	413	FALSE	FALSE	FALSE	FALSE
248	Candidatus Saccharimonas	Inf	TRUE	TRUE	TRUE	TRUE
249	Candidatus Soleaferrea	277	FALSE	FALSE	FALSE	FALSE
250	Candidatus Solibacter	324	FALSE	FALSE	FALSE	FALSE
251	Candidatus Udaeobacter	647	FALSE	FALSE	TRUE	TRUE
252	Candidatus Xiphinematobacter	585	FALSE	FALSE	FALSE	TRUE
253	Capnocytophaga	257	FALSE	FALSE	FALSE	FALSE
254	Capnocytophaga gingivalis	278	FALSE	FALSE	FALSE	FALSE
255	Capnocytophaga granulosa	281	FALSE	FALSE	FALSE	FALSE
256	Capnocytophaga leadbetteri	263	FALSE	FALSE	FALSE	FALSE
257	Capnocytophaga sputigena	224	FALSE	FALSE	FALSE	FALSE
258	Cardiobacterium	499	FALSE	FALSE	FALSE	FALSE
259	Cardiobacterium hominis	271	FALSE	FALSE	FALSE	FALSE
260	Carnimonas	190	FALSE	FALSE	FALSE	FALSE
261	Catenibacterium	227	FALSE	FALSE	FALSE	FALSE
262	Catenibacterium mitsuokai	230	FALSE	FALSE	FALSE	FALSE
263	Catonella	234	FALSE	FALSE	FALSE	FALSE
264	Caulobacter	673	FALSE	FALSE	TRUE	TRUE
265	Caulobacter daechungensis	Inf	TRUE	TRUE	TRUE	TRUE
266	Cavicella	Inf	TRUE	TRUE	TRUE	TRUE
267	Cellulomonas	504	FALSE	FALSE	FALSE	FALSE
268	Cellulosilyticum	Inf	TRUE	TRUE	TRUE	TRUE
269	Cellulosimicrobium	600	FALSE	FALSE	TRUE	TRUE
270	Cellvibrio	364	FALSE	FALSE	FALSE	FALSE
271	CENA359	Inf	TRUE	TRUE	TRUE	TRUE
272	Centipeda	220	FALSE	FALSE	FALSE	FALSE
273	Chelativorans	163	FALSE	FALSE	FALSE	FALSE
274	Chitinophaga	196	FALSE	FALSE	FALSE	FALSE
275	CHKCI002	Inf	TRUE	TRUE	TRUE	TRUE
276	Chloronema	281	FALSE	FALSE	FALSE	FALSE
277	Christensenellaceae R-7 group	704	FALSE	TRUE	TRUE	TRUE
278	Chromohalobacter	Inf	TRUE	TRUE	TRUE	TRUE
279	Chroococcidiopsis PCC 7203	263	FALSE	FALSE	FALSE	FALSE
280	Chryseobacterium	540	FALSE	FALSE	FALSE	TRUE
281	Chryseobacterium taklimakanense	781	TRUE	TRUE	TRUE	TRUE
282	Chryseolinea	Inf	TRUE	TRUE	TRUE	TRUE
283	Chthoniobacter	518	FALSE	FALSE	FALSE	TRUE
284	Chujaibacter	150	FALSE	FALSE	FALSE	FALSE
285	Citricoccus	157	FALSE	FALSE	FALSE	FALSE
286	Citrifermentans	282	FALSE	FALSE	FALSE	FALSE
287	Citrobacter	664	FALSE	FALSE	TRUE	TRUE
288	CL500-29 marine group	567	FALSE	FALSE	FALSE	TRUE
289	Clade Ia	Inf	TRUE	TRUE	TRUE	TRUE
290	Clavibacter	Inf	TRUE	TRUE	TRUE	TRUE
291	Cloacibacterium	246	FALSE	FALSE	FALSE	FALSE
292	Clostridioides	Inf	TRUE	TRUE	TRUE	TRUE
293	Clostridium sensu stricto 1	696	FALSE	TRUE	TRUE	TRUE
294	Clostridium sensu stricto 1 butyricum	713	FALSE	TRUE	TRUE	TRUE
295	Clostridium sensu stricto 1 disporicum	Inf	TRUE	TRUE	TRUE	TRUE
296	Clostridium sensu stricto 10	217	FALSE	FALSE	FALSE	FALSE
297	Clostridium sensu stricto 12	Inf	TRUE	TRUE	TRUE	TRUE
298	Clostridium sensu stricto 13	159	FALSE	FALSE	FALSE	FALSE
299	Clostridium sensu stricto 3 intestinale	Inf	TRUE	TRUE	TRUE	TRUE
300	Clostridium sensu stricto 7	Inf	TRUE	TRUE	TRUE	TRUE
301	Clostridium sensu stricto 9	Inf	TRUE	TRUE	TRUE	TRUE
302	Cnuella	Inf	TRUE	TRUE	TRUE	TRUE
303	Cohnella	388	FALSE	FALSE	FALSE	FALSE
304	Colidextribacter	604	FALSE	FALSE	TRUE	TRUE
305	Collinsella	289	FALSE	FALSE	FALSE	FALSE
306	Collinsella aerofaciens	187	FALSE	FALSE	FALSE	FALSE
307	Collinsella tanakaei	218	FALSE	FALSE	FALSE	FALSE
308	Comamonas	174	FALSE	FALSE	FALSE	FALSE
309	Commensalibacter	263	FALSE	FALSE	FALSE	FALSE
310	Companilactobacillus	Inf	TRUE	TRUE	TRUE	TRUE
311	Conchiformibius	Inf	TRUE	TRUE	TRUE	TRUE
312	Conexibacter	344	FALSE	FALSE	FALSE	FALSE
313	Conservatibacter	209	FALSE	FALSE	FALSE	FALSE
314	Coprococcus	794	TRUE	TRUE	TRUE	TRUE
315	Coprococcus catus	345	FALSE	FALSE	FALSE	FALSE
316	Coprococcus comes	186	FALSE	FALSE	FALSE	FALSE
317	Coprococcus eutactus	194	FALSE	FALSE	FALSE	FALSE
318	Corallococcus	577	FALSE	FALSE	FALSE	TRUE
319	Coriobacteriaceae UCG-002	402	FALSE	FALSE	FALSE	FALSE
320	Corynebacterium	721	FALSE	TRUE	TRUE	TRUE
321	Corynebacterium confusum	559	FALSE	FALSE	FALSE	TRUE
322	Corynebacterium durum	420	FALSE	FALSE	FALSE	FALSE
323	Corynebacterium glaucum	Inf	TRUE	TRUE	TRUE	TRUE
324	Corynebacterium glucuronolyticum	719	FALSE	TRUE	TRUE	TRUE
325	Corynebacterium jeikeium	842	TRUE	TRUE	TRUE	TRUE
326	Corynebacterium kroppenstedtii	Inf	TRUE	TRUE	TRUE	TRUE
327	Corynebacterium lipophiloflavum	711	FALSE	TRUE	TRUE	TRUE
328	Corynebacterium matruchotii	492	FALSE	FALSE	FALSE	FALSE
329	Corynebacterium stationis	Inf	TRUE	TRUE	TRUE	TRUE
330	Corynebacterium urinapleomorphum	Inf	TRUE	TRUE	TRUE	TRUE
331	Cosenzaea	Inf	TRUE	TRUE	TRUE	TRUE
332	Couchioplanes	344	FALSE	FALSE	FALSE	FALSE
333	Coxiella	266	FALSE	FALSE	FALSE	FALSE
334	Craurococcus-Caldovatus	493	FALSE	FALSE	FALSE	FALSE
335	Crenothrix	295	FALSE	FALSE	FALSE	FALSE
336	Crossiella	262	FALSE	FALSE	FALSE	FALSE
337	Cupriavidus metallidurans	504	FALSE	FALSE	FALSE	FALSE
338	Curtobacterium	275	FALSE	FALSE	FALSE	FALSE
339	Curvibacter	647	FALSE	FALSE	TRUE	TRUE
340	Cutibacterium	644	FALSE	FALSE	TRUE	TRUE
341	Cutibacterium granulosum	785	TRUE	TRUE	TRUE	TRUE
342	Cyanobium PCC-6307	203	FALSE	FALSE	FALSE	FALSE
343	Cytophaga	Inf	TRUE	TRUE	TRUE	TRUE
344	Dactylosporangium	296	FALSE	FALSE	FALSE	FALSE
345	Dechloromonas	Inf	TRUE	TRUE	TRUE	TRUE
346	Deferrisoma	Inf	TRUE	TRUE	TRUE	TRUE
347	Defluviicoccus	514	FALSE	FALSE	FALSE	TRUE
348	Defluviitaleaceae UCG-011	Inf	TRUE	TRUE	TRUE	TRUE
349	Deinococcus	767	TRUE	TRUE	TRUE	TRUE
350	Deinococcus antarcticus	233	FALSE	FALSE	FALSE	FALSE
351	Deinococcus radiodurans	177	FALSE	FALSE	FALSE	FALSE
352	Delftia	451	FALSE	FALSE	FALSE	FALSE
353	Dellaglioa	Inf	TRUE	TRUE	TRUE	TRUE
354	Denitratisoma	Inf	TRUE	TRUE	TRUE	TRUE
355	Dermabacter	Inf	TRUE	TRUE	TRUE	TRUE
356	Dermabacter hominis	577	FALSE	FALSE	FALSE	TRUE
357	Dermabacter jinjuensis	228	FALSE	FALSE	FALSE	FALSE
358	Dermacoccus	244	FALSE	FALSE	FALSE	FALSE
359	Desmonostoc PCC-7422	Inf	TRUE	TRUE	TRUE	TRUE
360	Desulfitobacterium	241	FALSE	FALSE	FALSE	FALSE
361	Desulfobulbus	240	FALSE	FALSE	FALSE	FALSE
362	Desulfosporosinus	Inf	TRUE	TRUE	TRUE	TRUE
363	Desulfotomaculum	Inf	TRUE	TRUE	TRUE	TRUE
364	Desulfovibrio	206	FALSE	FALSE	FALSE	FALSE
365	Desulfovibrio fairfieldensis	539	FALSE	FALSE	FALSE	TRUE
366	Devosia	659	FALSE	FALSE	TRUE	TRUE
367	dgA-11 gut group	248	FALSE	FALSE	FALSE	FALSE
368	Dialister	213	FALSE	FALSE	FALSE	FALSE
369	Dialister invisus	788	TRUE	TRUE	TRUE	TRUE
370	Dialister propionicifaciens	Inf	TRUE	TRUE	TRUE	TRUE
371	Dietzia	838	TRUE	TRUE	TRUE	TRUE
372	Dietzia timorensis	Inf	TRUE	TRUE	TRUE	TRUE
373	Dinghuibacter	Inf	TRUE	TRUE	TRUE	TRUE
374	Diplosphaera	Inf	TRUE	TRUE	TRUE	TRUE
375	DMER64	241	FALSE	FALSE	FALSE	FALSE
376	DNF00809	302	FALSE	FALSE	FALSE	FALSE
377	Dokdonella	244	FALSE	FALSE	FALSE	FALSE
378	Dokdonella fugitiva	240	FALSE	FALSE	FALSE	FALSE
379	Dokdonella ginsengisoli	472	FALSE	FALSE	FALSE	FALSE
380	Dolosigranulum pigrum	759	TRUE	TRUE	TRUE	TRUE
381	Donghicola	194	FALSE	FALSE	FALSE	FALSE
382	Dongia	210	FALSE	FALSE	FALSE	FALSE
383	Dorea	747	FALSE	TRUE	TRUE	TRUE
384	Dorea formicigenerans	392	FALSE	FALSE	FALSE	FALSE
385	Dorea longicatena	644	FALSE	FALSE	TRUE	TRUE
386	DSSD61	275	FALSE	FALSE	FALSE	FALSE
387	DSSF69	284	FALSE	FALSE	FALSE	FALSE
388	Dubosiella	200	FALSE	FALSE	FALSE	FALSE
389	Duganella	Inf	TRUE	TRUE	TRUE	TRUE
390	Duganella radicis	266	FALSE	FALSE	FALSE	FALSE
391	Dyadobacter	Inf	TRUE	TRUE	TRUE	TRUE
392	Dyella	202	FALSE	FALSE	FALSE	FALSE
393	Edaphobacter	Inf	TRUE	TRUE	TRUE	TRUE
394	Edaphobaculum	691	FALSE	TRUE	TRUE	TRUE
395	Eggerthella	272	FALSE	FALSE	FALSE	FALSE
396	Eggerthella lenta	474	FALSE	FALSE	FALSE	FALSE
397	Eikenella	142	FALSE	FALSE	FALSE	FALSE
398	Eikenella corrodens	515	FALSE	FALSE	FALSE	TRUE
399	Eisenbergiella	377	FALSE	FALSE	FALSE	FALSE
400	Eisenbergiella massiliensis	793	TRUE	TRUE	TRUE	TRUE
401	Elizabethkingia	450	FALSE	FALSE	FALSE	FALSE
402	Ellin517	507	FALSE	FALSE	FALSE	TRUE
403	Ellin6055	137	FALSE	FALSE	FALSE	FALSE
404	Ellin6067	173	FALSE	FALSE	FALSE	FALSE
405	Empedobacter	Inf	TRUE	TRUE	TRUE	TRUE
406	Endobacter	252	FALSE	FALSE	FALSE	FALSE
407	Endozoicomonas	672	FALSE	FALSE	TRUE	TRUE
408	Enhydrobacter	299	FALSE	FALSE	FALSE	FALSE
409	Enhydrobacter aerosaccus	660	FALSE	FALSE	TRUE	TRUE
410	Enterobacter	833	TRUE	TRUE	TRUE	TRUE
411	Enterococcus	340	FALSE	FALSE	FALSE	FALSE
412	Epulopiscium	183	FALSE	FALSE	FALSE	FALSE
413	Ercella	294	FALSE	FALSE	FALSE	FALSE
414	Eremococcus	797	TRUE	TRUE	TRUE	TRUE
415	Erysipelatoclostridium	624	FALSE	FALSE	TRUE	TRUE
416	Erysipelatoclostridium ramosum	587	FALSE	FALSE	FALSE	TRUE
417	Erysipelothrix	266	FALSE	FALSE	FALSE	FALSE
418	Erysipelotrichaceae UCG-003	682	FALSE	TRUE	TRUE	TRUE
419	Erysipelotrichaceae UCG-003 bacterium	621	FALSE	FALSE	TRUE	TRUE
420	Erysipelotrichaceae UCG-006	290	FALSE	FALSE	FALSE	FALSE
421	Erythrobacter	286	FALSE	FALSE	FALSE	FALSE
422	Escherichia-Shigella	676	FALSE	TRUE	TRUE	TRUE
423	EUB33-2	Inf	TRUE	TRUE	TRUE	TRUE
424	Eubacterium	284	FALSE	FALSE	FALSE	FALSE
425	Euryhalocaulis caribicus	Inf	TRUE	TRUE	TRUE	TRUE
426	Exiguobacterium	760	TRUE	TRUE	TRUE	TRUE
427	Ezakiella	763	TRUE	TRUE	TRUE	TRUE
428	F0058	226	FALSE	FALSE	FALSE	FALSE
429	F0332	225	FALSE	FALSE	FALSE	FALSE
430	Facklamia	Inf	TRUE	TRUE	TRUE	TRUE
431	Facklamia languida	675	FALSE	TRUE	TRUE	TRUE
432	Facklamia tabacinasalis	Inf	TRUE	TRUE	TRUE	TRUE
433	Faecalibacterium	703	FALSE	TRUE	TRUE	TRUE
434	Faecalibacterium prausnitzii	713	FALSE	TRUE	TRUE	TRUE
435	Faecalibaculum	231	FALSE	FALSE	FALSE	FALSE
436	Faecalibaculum rodentium	266	FALSE	FALSE	FALSE	FALSE
437	Faecalicoccus	Inf	TRUE	TRUE	TRUE	TRUE
438	Faecalitalea	284	FALSE	FALSE	FALSE	FALSE
439	Falsibacillus	Inf	TRUE	TRUE	TRUE	TRUE
440	Falsochrobactrum	329	FALSE	FALSE	FALSE	FALSE
441	Family XIII AD3011 group	684	FALSE	TRUE	TRUE	TRUE
442	Family XIII UCG-001	Inf	TRUE	TRUE	TRUE	TRUE
443	Fastidiosipila	479	FALSE	FALSE	FALSE	FALSE
444	Fastidiosipila sanguinis	Inf	TRUE	TRUE	TRUE	TRUE
445	Fenollaria	818	TRUE	TRUE	TRUE	TRUE
446	Fermentimonas	260	FALSE	FALSE	FALSE	FALSE
447	Fermentimonas caenicola	Inf	TRUE	TRUE	TRUE	TRUE
448	Ferrimonas pelagia	Inf	TRUE	TRUE	TRUE	TRUE
449	Ferruginibacter	291	FALSE	FALSE	FALSE	FALSE
450	FFCH7168	298	FALSE	FALSE	FALSE	FALSE
451	Fibrisoma	Inf	TRUE	TRUE	TRUE	TRUE
452	Fictibacillus	Inf	TRUE	TRUE	TRUE	TRUE
453	Filibacter	Inf	TRUE	TRUE	TRUE	TRUE
454	Filifactor alocis	287	FALSE	FALSE	FALSE	FALSE
455	Fimbriiglobus	310	FALSE	FALSE	FALSE	FALSE
456	Finegoldia	Inf	TRUE	TRUE	TRUE	TRUE
457	Finegoldia magna	652	FALSE	FALSE	TRUE	TRUE
458	Flaviaesturariibacter	288	FALSE	FALSE	FALSE	FALSE
459	Flavihumibacter	Inf	TRUE	TRUE	TRUE	TRUE
460	Flavisolibacter	515	FALSE	FALSE	FALSE	TRUE
461	Flavitalea	Inf	TRUE	TRUE	TRUE	TRUE
462	Flavobacterium	516	FALSE	FALSE	FALSE	TRUE
463	Flavonifractor	Inf	TRUE	TRUE	TRUE	TRUE
464	Flavonifractor plautii	283	FALSE	FALSE	FALSE	FALSE
465	Floricoccus	212	FALSE	FALSE	FALSE	FALSE
466	Fluviicola	Inf	TRUE	TRUE	TRUE	TRUE
467	Fonticella	Inf	TRUE	TRUE	TRUE	TRUE
468	Fournierella	358	FALSE	FALSE	FALSE	FALSE
469	Franconibacter	Inf	TRUE	TRUE	TRUE	TRUE
470	Frateuria	252	FALSE	FALSE	FALSE	FALSE
471	Fretibacterium	542	FALSE	FALSE	FALSE	TRUE
472	Fretibacterium fastidiosum	457	FALSE	FALSE	FALSE	FALSE
473	Friedmanniella	201	FALSE	FALSE	FALSE	FALSE
474	Frisingicoccus	522	FALSE	FALSE	FALSE	TRUE
475	Frondihabitans	223	FALSE	FALSE	FALSE	FALSE
476	Fructobacillus	242	FALSE	FALSE	FALSE	FALSE
477	FukuN57	Inf	TRUE	TRUE	TRUE	TRUE
478	Fusicatenibacter	288	FALSE	FALSE	FALSE	FALSE
479	Fusicatenibacter saccharivorans	704	FALSE	TRUE	TRUE	TRUE
480	Fusobacterium	145	FALSE	FALSE	FALSE	FALSE
481	Fusobacterium massiliense	Inf	TRUE	TRUE	TRUE	TRUE
482	Fusobacterium mortiferum	506	FALSE	FALSE	FALSE	TRUE
483	Fusobacterium nucleatum	129	FALSE	FALSE	FALSE	FALSE
484	Fusobacterium periodonticum	693	FALSE	TRUE	TRUE	TRUE
485	Fusobacterium ulcerans	237	FALSE	FALSE	FALSE	FALSE
486	Gaiella	564	FALSE	FALSE	FALSE	TRUE
487	Galbitalea	Inf	TRUE	TRUE	TRUE	TRUE
488	Gallicola	560	FALSE	FALSE	FALSE	TRUE
489	Gardnerella	69	FALSE	FALSE	FALSE	FALSE
490	Gardnerella vaginalis	535	FALSE	FALSE	FALSE	TRUE
491	Garicola	Inf	TRUE	TRUE	TRUE	TRUE
492	GCA-900066575	373	FALSE	FALSE	FALSE	FALSE
493	Gemella	246	FALSE	FALSE	FALSE	FALSE
494	Geminicoccus	271	FALSE	FALSE	FALSE	FALSE
495	Gemmata	424	FALSE	FALSE	FALSE	FALSE
496	Gemmatimonas	662	FALSE	FALSE	TRUE	TRUE
497	Gemmobacter	547	FALSE	FALSE	FALSE	TRUE
498	Geobacillus	185	FALSE	FALSE	FALSE	FALSE
499	Geodermatophilus	720	FALSE	TRUE	TRUE	TRUE
500	Geodermatophilus daqingensis	Inf	TRUE	TRUE	TRUE	TRUE
501	Gilliamella	158	FALSE	FALSE	FALSE	FALSE
502	GKS98 freshwater group	Inf	TRUE	TRUE	TRUE	TRUE
503	Globicatella	Inf	TRUE	TRUE	TRUE	TRUE
504	Gloeotrichia SAG 32.84	297	FALSE	FALSE	FALSE	FALSE
505	Gluconobacter	337	FALSE	FALSE	FALSE	FALSE
506	Glutamicibacter	696	FALSE	TRUE	TRUE	TRUE
507	Glycocaulis	239	FALSE	FALSE	FALSE	FALSE
508	Glycocaulis albus	228	FALSE	FALSE	FALSE	FALSE
509	Gordonia	295	FALSE	FALSE	FALSE	FALSE
510	Gordonibacter	545	FALSE	FALSE	FALSE	TRUE
511	Granulicatella	527	FALSE	FALSE	FALSE	TRUE
512	Granulicatella elegans	714	FALSE	TRUE	TRUE	TRUE
513	Granulicella	210	FALSE	FALSE	FALSE	FALSE
514	Granulicoccus	Inf	TRUE	TRUE	TRUE	TRUE
515	Greenland-10	293	FALSE	FALSE	FALSE	FALSE
516	Haematobacter	141	FALSE	FALSE	FALSE	FALSE
517	Haemophilus	477	FALSE	FALSE	FALSE	FALSE
518	Haemophilus sputorum	Inf	TRUE	TRUE	TRUE	TRUE
519	Haliangium	203	FALSE	FALSE	FALSE	FALSE
520	Haliea atlantica	235	FALSE	FALSE	FALSE	FALSE
521	Haloactinopolyspora	237	FALSE	FALSE	FALSE	FALSE
522	Halomonas	217	FALSE	FALSE	FALSE	FALSE
523	Helcobacillus	Inf	TRUE	TRUE	TRUE	TRUE
524	Helcococcus	284	FALSE	FALSE	FALSE	FALSE
525	Helicobacter	274	FALSE	FALSE	FALSE	FALSE
526	Henriciella	301	FALSE	FALSE	FALSE	FALSE
527	Hephaestia	229	FALSE	FALSE	FALSE	FALSE
528	Herbaspirillum	126	FALSE	FALSE	FALSE	FALSE
529	hgcI clade	414	FALSE	FALSE	FALSE	FALSE
530	HIMB11	691	FALSE	TRUE	TRUE	TRUE
531	Hirschia	485	FALSE	FALSE	FALSE	FALSE
532	HN-HF0106	230	FALSE	FALSE	FALSE	FALSE
533	Holdemanella	428	FALSE	FALSE	FALSE	FALSE
534	Holdemanella biformis	219	FALSE	FALSE	FALSE	FALSE
535	Holdemania	Inf	TRUE	TRUE	TRUE	TRUE
536	HT002	494	FALSE	FALSE	FALSE	FALSE
537	Hungateiclostridium	277	FALSE	FALSE	FALSE	FALSE
538	Hungatella	Inf	TRUE	TRUE	TRUE	TRUE
539	Hydrogenophaga	321	FALSE	FALSE	FALSE	FALSE
540	Hydrogenophaga palleronii	Inf	TRUE	TRUE	TRUE	TRUE
541	Hydrogenophilus	Inf	TRUE	TRUE	TRUE	TRUE
542	Hymenobacter	577	FALSE	FALSE	FALSE	TRUE
543	Hyphobacterium	235	FALSE	FALSE	FALSE	FALSE
544	Hyphomicrobium	184	FALSE	FALSE	FALSE	FALSE
545	Hyphomicrobium nitrativorans	Inf	TRUE	TRUE	TRUE	TRUE
546	Hyphomonas	Inf	TRUE	TRUE	TRUE	TRUE
547	Iamia	504	FALSE	FALSE	FALSE	FALSE
548	Ideonella	235	FALSE	FALSE	FALSE	FALSE
549	Ignavigranum	Inf	TRUE	TRUE	TRUE	TRUE
550	Ileibacterium valens	Inf	TRUE	TRUE	TRUE	TRUE
551	Ilumatobacter	520	FALSE	FALSE	FALSE	TRUE
552	IMCC26207	240	FALSE	FALSE	FALSE	FALSE
553	Incertae Sedis	332	FALSE	FALSE	FALSE	FALSE
554	Inhella	Inf	TRUE	TRUE	TRUE	TRUE
555	Inhella inkyongensis	Inf	TRUE	TRUE	TRUE	TRUE
556	Inquilinus	252	FALSE	FALSE	FALSE	FALSE
557	Intestinibacter bartlettii	637	FALSE	FALSE	TRUE	TRUE
558	Intestinimonas	233	FALSE	FALSE	FALSE	FALSE
559	IS-44	324	FALSE	FALSE	FALSE	FALSE
560	Isoptericola	Inf	TRUE	TRUE	TRUE	TRUE
561	Janthinobacterium	Inf	TRUE	TRUE	TRUE	TRUE
562	Jatrophihabitans	635	FALSE	FALSE	TRUE	TRUE
563	JCM 18997	348	FALSE	FALSE	FALSE	FALSE
564	Jeotgalicoccus	823	TRUE	TRUE	TRUE	TRUE
565	Johnsonella	201	FALSE	FALSE	FALSE	FALSE
566	KD3-10	Inf	TRUE	TRUE	TRUE	TRUE
567	Kineococcus	Inf	TRUE	TRUE	TRUE	TRUE
568	Kineosphaera	Inf	TRUE	TRUE	TRUE	TRUE
569	Kingella oralis	176	FALSE	FALSE	FALSE	FALSE
570	Klebsiella	274	FALSE	FALSE	FALSE	FALSE
571	Klenkia	Inf	TRUE	TRUE	TRUE	TRUE
572	Knoellia	809	TRUE	TRUE	TRUE	TRUE
573	Knoellia flava	Inf	TRUE	TRUE	TRUE	TRUE
574	Kocuria	645	FALSE	FALSE	TRUE	TRUE
575	Kocuria ocularis	56	FALSE	FALSE	FALSE	FALSE
576	Kribbella	493	FALSE	FALSE	FALSE	FALSE
577	Kroppenstedtia	252	FALSE	FALSE	FALSE	FALSE
578	Kurthia	Inf	TRUE	TRUE	TRUE	TRUE
579	Kushneria	Inf	TRUE	TRUE	TRUE	TRUE
580	Kytococcus	Inf	TRUE	TRUE	TRUE	TRUE
581	Kytococcus sedentarius	739	FALSE	TRUE	TRUE	TRUE
582	Labrys	450	FALSE	FALSE	FALSE	FALSE
583	Lachnoanaerobaculum	203	FALSE	FALSE	FALSE	FALSE
584	Lachnoanaerobaculum cf.	176	FALSE	FALSE	FALSE	FALSE
585	Lachnoanaerobaculum saburreum	257	FALSE	FALSE	FALSE	FALSE
586	Lachnoclostridium	779	TRUE	TRUE	TRUE	TRUE
587	Lachnoclostridium edouardi	169	FALSE	FALSE	FALSE	FALSE
588	Lachnospira	705	FALSE	TRUE	TRUE	TRUE
589	Lachnospira pectinoschiza	240	FALSE	FALSE	FALSE	FALSE
590	Lachnospiraceae AC2044 group	Inf	TRUE	TRUE	TRUE	TRUE
591	Lachnospiraceae FCS020 group	338	FALSE	FALSE	FALSE	FALSE
592	Lachnospiraceae NC2004 group	719	FALSE	TRUE	TRUE	TRUE
593	Lachnospiraceae ND3007 group	778	TRUE	TRUE	TRUE	TRUE
594	Lachnospiraceae NK4A136 group	405	FALSE	FALSE	FALSE	FALSE
595	Lachnospiraceae NK4A136 group bacterium	197	FALSE	FALSE	FALSE	FALSE
596	Lachnospiraceae UCG-001	704	FALSE	TRUE	TRUE	TRUE
597	Lachnospiraceae UCG-004	528	FALSE	FALSE	FALSE	TRUE
598	Lachnospiraceae UCG-006	516	FALSE	FALSE	FALSE	TRUE
599	Lachnospiraceae UCG-008	267	FALSE	FALSE	FALSE	FALSE
600	Lachnospiraceae UCG-009	315	FALSE	FALSE	FALSE	FALSE
601	Lachnospiraceae UCG-010	522	FALSE	FALSE	FALSE	TRUE
602	Lacticaseibacillus	Inf	TRUE	TRUE	TRUE	TRUE
603	Lactiplantibacillus	247	FALSE	FALSE	FALSE	FALSE
604	Lactobacillus	294	FALSE	FALSE	FALSE	FALSE
605	Lactobacillus iners	88	FALSE	FALSE	FALSE	FALSE
606	Lactobacillus intestinalis	247	FALSE	FALSE	FALSE	FALSE
607	Lactobacillus melliventris	168	FALSE	FALSE	FALSE	FALSE
608	Lactococcus	307	FALSE	FALSE	FALSE	FALSE
609	Lactonifactor	Inf	TRUE	TRUE	TRUE	TRUE
610	Lacunisphaera	229	FALSE	FALSE	FALSE	FALSE
611	Lacunisphaera limnophila	Inf	TRUE	TRUE	TRUE	TRUE
612	Lapillicoccus jejuensis	210	FALSE	FALSE	FALSE	FALSE
613	Latilactobacillus	Inf	TRUE	TRUE	TRUE	TRUE
614	Lautropia	165	FALSE	FALSE	FALSE	FALSE
615	Lautropia mirabilis	265	FALSE	FALSE	FALSE	FALSE
616	Lawsonella	250	FALSE	FALSE	FALSE	FALSE
617	Lawsonella clevelandensis	627	FALSE	FALSE	TRUE	TRUE
618	LD29	Inf	TRUE	TRUE	TRUE	TRUE
619	Legionella	596	FALSE	FALSE	TRUE	TRUE
620	Lelliottia	Inf	TRUE	TRUE	TRUE	TRUE
621	Lentimicrobium	201	FALSE	FALSE	FALSE	FALSE
622	Leptospirillum	Inf	TRUE	TRUE	TRUE	TRUE
623	Leptotrichia	442	FALSE	FALSE	FALSE	FALSE
624	Leptotrichia hongkongensis	Inf	TRUE	TRUE	TRUE	TRUE
625	Leptotrichia trevisanii	293	FALSE	FALSE	FALSE	FALSE
626	Leptotrichia wadei	Inf	TRUE	TRUE	TRUE	TRUE
627	Leucobacter	Inf	TRUE	TRUE	TRUE	TRUE
628	Leuconostoc	529	FALSE	FALSE	FALSE	TRUE
629	Leuconostoc carnosum	Inf	TRUE	TRUE	TRUE	TRUE
630	Libanicoccus	490	FALSE	FALSE	FALSE	FALSE
631	Ligilactobacillus	168	FALSE	FALSE	FALSE	FALSE
632	Limnobacter	231	FALSE	FALSE	FALSE	FALSE
633	Limnochorda	Inf	TRUE	TRUE	TRUE	TRUE
634	Limnohabitans	175	FALSE	FALSE	FALSE	FALSE
635	Limosilactobacillus	211	FALSE	FALSE	FALSE	FALSE
636	Listeria	311	FALSE	FALSE	FALSE	FALSE
637	Longimicrobium	264	FALSE	FALSE	FALSE	FALSE
638	Longispora	242	FALSE	FALSE	FALSE	FALSE
639	Luteimonas	772	TRUE	TRUE	TRUE	TRUE
640	Luteimonas arsenica	698	FALSE	TRUE	TRUE	TRUE
641	Luteitalea	253	FALSE	FALSE	FALSE	FALSE
642	Luteolibacter	Inf	TRUE	TRUE	TRUE	TRUE
643	Lysinibacillus	266	FALSE	FALSE	FALSE	FALSE
644	Lysobacter	720	FALSE	TRUE	TRUE	TRUE
645	Macellibacteroides	Inf	TRUE	TRUE	TRUE	TRUE
646	Macellibacteroides fermentans	281	FALSE	FALSE	FALSE	FALSE
647	Macrococcus	132	FALSE	FALSE	FALSE	FALSE
648	Mailhella	228	FALSE	FALSE	FALSE	FALSE
649	Malikia	418	FALSE	FALSE	FALSE	FALSE
650	Marinilactibacillus	447	FALSE	FALSE	FALSE	FALSE
651	Marinilutecoccus	363	FALSE	FALSE	FALSE	FALSE
652	Marinococcus	754	FALSE	TRUE	TRUE	TRUE
653	Marinomonas	271	FALSE	FALSE	FALSE	FALSE
654	Marisediminicola	Inf	TRUE	TRUE	TRUE	TRUE
655	Marivirga	272	FALSE	FALSE	FALSE	FALSE
656	Marivirga tractuosa	127	FALSE	FALSE	FALSE	FALSE
657	Marivita	405	FALSE	FALSE	FALSE	FALSE
658	Marmoricola	289	FALSE	FALSE	FALSE	FALSE
659	Marvinbryantia	637	FALSE	FALSE	TRUE	TRUE
660	Massilia	573	FALSE	FALSE	FALSE	TRUE
661	MB11C04 marine group	Inf	TRUE	TRUE	TRUE	TRUE
662	Megamonas	307	FALSE	FALSE	FALSE	FALSE
663	Megamonas funiformis	210	FALSE	FALSE	FALSE	FALSE
664	Megasphaera	303	FALSE	FALSE	FALSE	FALSE
665	Megasphaera massiliensis	Inf	TRUE	TRUE	TRUE	TRUE
666	Megasphaera micronuciformis	206	FALSE	FALSE	FALSE	FALSE
667	Mesocricetibacter	272	FALSE	FALSE	FALSE	FALSE
668	Mesorhizobium	215	FALSE	FALSE	FALSE	FALSE
669	Methanobrevibacter	655	FALSE	FALSE	TRUE	TRUE
670	Methylarcula	257	FALSE	FALSE	FALSE	FALSE
671	Methylobacterium-Methylorubrum	239	FALSE	FALSE	FALSE	FALSE
672	Methylocella	243	FALSE	FALSE	FALSE	FALSE
673	Methyloparacoccus	Inf	TRUE	TRUE	TRUE	TRUE
674	Methylophilus	544	FALSE	FALSE	FALSE	TRUE
675	Methylotenera	Inf	TRUE	TRUE	TRUE	TRUE
676	Methyloversatilis	Inf	TRUE	TRUE	TRUE	TRUE
677	Microbacterium	155	FALSE	FALSE	FALSE	FALSE
678	Micrococcus	712	FALSE	TRUE	TRUE	TRUE
679	Micrococcus lylae	823	TRUE	TRUE	TRUE	TRUE
680	Microlunatus	Inf	TRUE	TRUE	TRUE	TRUE
681	Micromonospora	307	FALSE	FALSE	FALSE	FALSE
682	Microvirga	659	FALSE	FALSE	TRUE	TRUE
683	Microvirgula	270	FALSE	FALSE	FALSE	FALSE
684	Millisia	266	FALSE	FALSE	FALSE	FALSE
685	Mitsuokella	Inf	TRUE	TRUE	TRUE	TRUE
686	Mitsuokella jalaludinii	214	FALSE	FALSE	FALSE	FALSE
687	Mizugakiibacter	161	FALSE	FALSE	FALSE	FALSE
688	ML602J-51	232	FALSE	FALSE	FALSE	FALSE
689	mle1-7	217	FALSE	FALSE	FALSE	FALSE
690	MN 122.2a	Inf	TRUE	TRUE	TRUE	TRUE
691	MND1	208	FALSE	FALSE	FALSE	FALSE
692	Mobilicoccus massiliensis	Inf	TRUE	TRUE	TRUE	TRUE
693	Mobilitalea	310	FALSE	FALSE	FALSE	FALSE
694	Mobiluncus	283	FALSE	FALSE	FALSE	FALSE
695	Mogibacterium	237	FALSE	FALSE	FALSE	FALSE
696	Monoglobus	717	FALSE	TRUE	TRUE	TRUE
697	Moraxella	226	FALSE	FALSE	FALSE	FALSE
698	Moraxella atlantae	692	FALSE	TRUE	TRUE	TRUE
699	Morganella	Inf	TRUE	TRUE	TRUE	TRUE
700	Morganella morganii	498	FALSE	FALSE	FALSE	FALSE
701	MSB-1D1	Inf	TRUE	TRUE	TRUE	TRUE
702	Mucilaginibacter	366	FALSE	FALSE	FALSE	FALSE
703	Mucispirillum	141	FALSE	FALSE	FALSE	FALSE
704	Murdochiella	Inf	TRUE	TRUE	TRUE	TRUE
705	Murdochiella asaccharolytica	Inf	TRUE	TRUE	TRUE	TRUE
706	Muricauda	278	FALSE	FALSE	FALSE	FALSE
707	Murimonas	Inf	TRUE	TRUE	TRUE	TRUE
708	MWH-Ta3	Inf	TRUE	TRUE	TRUE	TRUE
709	Mycobacterium	749	FALSE	TRUE	TRUE	TRUE
710	Mycobacterium obuense	Inf	TRUE	TRUE	TRUE	TRUE
711	Mycoplasma	280	FALSE	FALSE	FALSE	FALSE
712	Myxococcus	Inf	TRUE	TRUE	TRUE	TRUE
713	Nakamurella	130	FALSE	FALSE	FALSE	FALSE
714	Nannocystis	315	FALSE	FALSE	FALSE	FALSE
715	Negativibacillus	247	FALSE	FALSE	FALSE	FALSE
716	Negativicoccus succinicivorans	650	FALSE	FALSE	TRUE	TRUE
717	Neisseria	254	FALSE	FALSE	FALSE	FALSE
718	Neisseria oralis	340	FALSE	FALSE	FALSE	FALSE
719	Neo-b11	277	FALSE	FALSE	FALSE	FALSE
720	Neokomagataea	161	FALSE	FALSE	FALSE	FALSE
721	Neorhizobium	Inf	TRUE	TRUE	TRUE	TRUE
722	Neoscardovia	Inf	TRUE	TRUE	TRUE	TRUE
723	Neptuniibacter	Inf	TRUE	TRUE	TRUE	TRUE
724	Neptuniibacter pectenicola	Inf	TRUE	TRUE	TRUE	TRUE
725	Nereida ignava	Inf	TRUE	TRUE	TRUE	TRUE
726	Nesterenkonia	357	FALSE	FALSE	FALSE	FALSE
727	Nesterenkonia alkaliphila	Inf	TRUE	TRUE	TRUE	TRUE
728	Nesterenkonia halobia	212	FALSE	FALSE	FALSE	FALSE
729	Nesterenkonia lacusekhoensis	689	FALSE	TRUE	TRUE	TRUE
730	Niastella	Inf	TRUE	TRUE	TRUE	TRUE
731	Nibribacter	289	FALSE	FALSE	FALSE	FALSE
732	Nitratireductor	230	FALSE	FALSE	FALSE	FALSE
733	Nitrolancea	405	FALSE	FALSE	FALSE	FALSE
734	Nitrosomonas	Inf	TRUE	TRUE	TRUE	TRUE
735	Nitrospira	210	FALSE	FALSE	FALSE	FALSE
736	Nitrospira japonica	260	FALSE	FALSE	FALSE	FALSE
737	Nitrospira nitrificans	192	FALSE	FALSE	FALSE	FALSE
738	Niveispirillum	Inf	TRUE	TRUE	TRUE	TRUE
739	NK4A214 group	637	FALSE	FALSE	TRUE	TRUE
740	Nocardia	Inf	TRUE	TRUE	TRUE	TRUE
741	Nocardioides	693	FALSE	TRUE	TRUE	TRUE
742	Nocardiopsis	212	FALSE	FALSE	FALSE	FALSE
743	Nonomuraea	272	FALSE	FALSE	FALSE	FALSE
744	Nordella	174	FALSE	FALSE	FALSE	FALSE
745	Nosocomiicoccus	410	FALSE	FALSE	FALSE	FALSE
746	Nostoc PCC-8976	280	FALSE	FALSE	FALSE	FALSE
747	Nostoc PCC-8976 calcicola	230	FALSE	FALSE	FALSE	FALSE
748	Novibacillus	274	FALSE	FALSE	FALSE	FALSE
749	Novibacillus thermophilus	200	FALSE	FALSE	FALSE	FALSE
750	Noviherbaspirillum	410	FALSE	FALSE	FALSE	FALSE
751	Noviherbaspirillum suwonense	Inf	TRUE	TRUE	TRUE	TRUE
752	Novosphingobium	219	FALSE	FALSE	FALSE	FALSE
753	NS5 marine group	Inf	TRUE	TRUE	TRUE	TRUE
754	Nubsella	Inf	TRUE	TRUE	TRUE	TRUE
755	oc32	314	FALSE	FALSE	FALSE	FALSE
756	Occallatibacter	222	FALSE	FALSE	FALSE	FALSE
757	Oceanibaculum	285	FALSE	FALSE	FALSE	FALSE
758	Oceanibaculum indicum	315	FALSE	FALSE	FALSE	FALSE
759	Oceanicaulis	314	FALSE	FALSE	FALSE	FALSE
760	Oceanobacillus caeni	Inf	TRUE	TRUE	TRUE	TRUE
761	Ochrobactrum	Inf	TRUE	TRUE	TRUE	TRUE
762	Odoribacter	249	FALSE	FALSE	FALSE	FALSE
763	Odoribacter splanchnicus	267	FALSE	FALSE	FALSE	FALSE
764	Ohtaekwangia	517	FALSE	FALSE	FALSE	TRUE
765	OLB12	394	FALSE	FALSE	FALSE	FALSE
766	Oligoflexus	Inf	TRUE	TRUE	TRUE	TRUE
767	Oligotropha	Inf	TRUE	TRUE	TRUE	TRUE
768	Olivibacter	290	FALSE	FALSE	FALSE	FALSE
769	Olivibacter soli	Inf	TRUE	TRUE	TRUE	TRUE
770	Olsenella	244	FALSE	FALSE	FALSE	FALSE
771	OM27 clade	249	FALSE	FALSE	FALSE	FALSE
772	OM43 clade	Inf	TRUE	TRUE	TRUE	TRUE
773	OM60(NOR5) clade	718	FALSE	TRUE	TRUE	TRUE
774	OM75 clade	Inf	TRUE	TRUE	TRUE	TRUE
775	Opitutus	396	FALSE	FALSE	FALSE	FALSE
776	Oribacterium	444	FALSE	FALSE	FALSE	FALSE
777	Oribacterium asaccharolyticum	294	FALSE	FALSE	FALSE	FALSE
778	Oribacterium sinus	158	FALSE	FALSE	FALSE	FALSE
779	Ornithinimicrobium	Inf	TRUE	TRUE	TRUE	TRUE
780	Ornithobacterium	Inf	TRUE	TRUE	TRUE	TRUE
781	Oryzihumus	255	FALSE	FALSE	FALSE	FALSE
782	Oscillibacter	317	FALSE	FALSE	FALSE	FALSE
783	Oscillochloris	Inf	TRUE	TRUE	TRUE	TRUE
784	Oscillospira	267	FALSE	FALSE	FALSE	FALSE
785	Ottowia	173	FALSE	FALSE	FALSE	FALSE
786	Oxalophagus	257	FALSE	FALSE	FALSE	FALSE
787	P3OB-42	284	FALSE	FALSE	FALSE	FALSE
788	Paenarthrobacter	Inf	TRUE	TRUE	TRUE	TRUE
789	Paenibacillus	692	FALSE	TRUE	TRUE	TRUE
790	Paenibacillus tritici	Inf	TRUE	TRUE	TRUE	TRUE
791	Paeniclostridium	Inf	TRUE	TRUE	TRUE	TRUE
792	Paenisporosarcina	Inf	TRUE	TRUE	TRUE	TRUE
793	Pajaroellobacter	452	FALSE	FALSE	FALSE	FALSE
794	Paludibacter	244	FALSE	FALSE	FALSE	FALSE
795	Paludicola	265	FALSE	FALSE	FALSE	FALSE
796	Pantoea	84	FALSE	FALSE	FALSE	FALSE
797	Parabacteroides	172	FALSE	FALSE	FALSE	FALSE
798	Parabacteroides distasonis	290	FALSE	FALSE	FALSE	FALSE
799	Parabacteroides merdae	159	FALSE	FALSE	FALSE	FALSE
800	Paraclostridium	774	TRUE	TRUE	TRUE	TRUE
801	Paracoccus	741	FALSE	TRUE	TRUE	TRUE
802	Paracoccus sphaerophysae	Inf	TRUE	TRUE	TRUE	TRUE
803	Paracraurococcus	Inf	TRUE	TRUE	TRUE	TRUE
804	Paramesorhizobium	Inf	TRUE	TRUE	TRUE	TRUE
805	Parapusillimonas	246	FALSE	FALSE	FALSE	FALSE
806	Parasegetibacter luojiensis	313	FALSE	FALSE	FALSE	FALSE
807	Parasutterella	633	FALSE	FALSE	TRUE	TRUE
808	Parasutterella excrementihominis	780	TRUE	TRUE	TRUE	TRUE
809	Parvibaculum lavamentivorans	216	FALSE	FALSE	FALSE	FALSE
810	Parvimonas	275	FALSE	FALSE	FALSE	FALSE
811	Parvimonas micra	283	FALSE	FALSE	FALSE	FALSE
812	Parviterribacter	490	FALSE	FALSE	FALSE	FALSE
813	Patulibacter	Inf	TRUE	TRUE	TRUE	TRUE
814	Patulibacter brassicae	Inf	TRUE	TRUE	TRUE	TRUE
815	Paucibacter	148	FALSE	FALSE	FALSE	FALSE
816	Pectinatus	Inf	TRUE	TRUE	TRUE	TRUE
817	Pediococcus	763	TRUE	TRUE	TRUE	TRUE
818	Pedobacter	651	FALSE	FALSE	TRUE	TRUE
819	Pedococcus-Phycicoccus	Inf	TRUE	TRUE	TRUE	TRUE
820	Pedomicrobium	288	FALSE	FALSE	FALSE	FALSE
821	Pedosphaera	371	FALSE	FALSE	FALSE	FALSE
822	Pelagibacterium	333	FALSE	FALSE	FALSE	FALSE
823	Pelotomaculum	Inf	TRUE	TRUE	TRUE	TRUE
824	Peptoanaerobacter	279	FALSE	FALSE	FALSE	FALSE
825	Peptoanaerobacter stomatis	602	FALSE	FALSE	TRUE	TRUE
826	Peptoclostridium	339	FALSE	FALSE	FALSE	FALSE
827	Peptococcus	283	FALSE	FALSE	FALSE	FALSE
828	Peptococcus niger	Inf	TRUE	TRUE	TRUE	TRUE
829	Peptoniphilus	345	FALSE	FALSE	FALSE	FALSE
830	Peptoniphilus coxii	353	FALSE	FALSE	FALSE	FALSE
831	Peptoniphilus duerdenii	655	FALSE	FALSE	TRUE	TRUE
832	Peptoniphilus lacrimalis	Inf	TRUE	TRUE	TRUE	TRUE
833	Peptoniphilus massiliensis	Inf	TRUE	TRUE	TRUE	TRUE
834	Peptoniphilus obesi	Inf	TRUE	TRUE	TRUE	TRUE
835	Peptostreptococcus	842	TRUE	TRUE	TRUE	TRUE
836	Peptostreptococcus anaerobius	173	FALSE	FALSE	FALSE	FALSE
837	Peptostreptococcus stomatis	196	FALSE	FALSE	FALSE	FALSE
838	Peredibacter	466	FALSE	FALSE	FALSE	FALSE
839	Peredibacter starrii	Inf	TRUE	TRUE	TRUE	TRUE
840	Perlucidibaca	Inf	TRUE	TRUE	TRUE	TRUE
841	Petrimonas sulfuriphila	Inf	TRUE	TRUE	TRUE	TRUE
842	Phascolarctobacterium	487	FALSE	FALSE	FALSE	FALSE
843	Phascolarctobacterium faecium	748	FALSE	TRUE	TRUE	TRUE
844	Phascolarctobacterium succinatutens	307	FALSE	FALSE	FALSE	FALSE
845	Phaselicystis	552	FALSE	FALSE	FALSE	TRUE
846	Phenylobacterium	716	FALSE	TRUE	TRUE	TRUE
847	Phenylobacterium koreense	Inf	TRUE	TRUE	TRUE	TRUE
848	Phenylobacterium mobile	Inf	TRUE	TRUE	TRUE	TRUE
849	Photobacterium	194	FALSE	FALSE	FALSE	FALSE
850	Photobacterium damselae	99	FALSE	FALSE	FALSE	FALSE
851	Phreatobacter	242	FALSE	FALSE	FALSE	FALSE
852	Phyllobacterium	686	FALSE	TRUE	TRUE	TRUE
853	Pir4 lineage	Inf	TRUE	TRUE	TRUE	TRUE
854	Pirellula	371	FALSE	FALSE	FALSE	FALSE
855	Piscinibacter	170	FALSE	FALSE	FALSE	FALSE
856	Planifilum	145	FALSE	FALSE	FALSE	FALSE
857	Planococcus	383	FALSE	FALSE	FALSE	FALSE
858	Planomicrobium	Inf	TRUE	TRUE	TRUE	TRUE
859	Plot4-2H12	Inf	TRUE	TRUE	TRUE	TRUE
860	PMMR1	Inf	TRUE	TRUE	TRUE	TRUE
861	Polaromonas	Inf	TRUE	TRUE	TRUE	TRUE
862	Polycyclovorans	517	FALSE	FALSE	FALSE	TRUE
863	Polynucleobacter	Inf	TRUE	TRUE	TRUE	TRUE
864	Polynucleobacter acidiphobus	Inf	TRUE	TRUE	TRUE	TRUE
865	Polynucleobacter difficilis	Inf	TRUE	TRUE	TRUE	TRUE
866	Pontibacter	290	FALSE	FALSE	FALSE	FALSE
867	Porphyrobacter	Inf	TRUE	TRUE	TRUE	TRUE
868	Porphyromonas	787	TRUE	TRUE	TRUE	TRUE
869	Porphyromonas asaccharolytica	Inf	TRUE	TRUE	TRUE	TRUE
870	Porphyromonas endodontalis	277	FALSE	FALSE	FALSE	FALSE
871	Porphyromonas gingivalis	Inf	TRUE	TRUE	TRUE	TRUE
872	Porphyromonas pasteri	433	FALSE	FALSE	FALSE	FALSE
873	Porphyromonas somerae	201	FALSE	FALSE	FALSE	FALSE
874	possible genus 04	301	FALSE	FALSE	FALSE	FALSE
875	Povalibacter	Inf	TRUE	TRUE	TRUE	TRUE
876	Prauserella	Inf	TRUE	TRUE	TRUE	TRUE
877	Prevotella	360	FALSE	FALSE	FALSE	FALSE
878	Prevotella buccalis	491	FALSE	FALSE	FALSE	FALSE
879	Prevotella conceptionensis	151	FALSE	FALSE	FALSE	FALSE
880	Prevotella corporis	Inf	TRUE	TRUE	TRUE	TRUE
881	Prevotella intermedia	245	FALSE	FALSE	FALSE	FALSE
882	Prevotella maculosa	338	FALSE	FALSE	FALSE	FALSE
883	Prevotella nanceiensis	239	FALSE	FALSE	FALSE	FALSE
884	Prevotella nigrescens	187	FALSE	FALSE	FALSE	FALSE
885	Prevotella oris	Inf	TRUE	TRUE	TRUE	TRUE
886	Prevotella pallens	227	FALSE	FALSE	FALSE	FALSE
887	Prevotella saccharolytica	361	FALSE	FALSE	FALSE	FALSE
888	Prevotella timonensis	Inf	TRUE	TRUE	TRUE	TRUE
889	Prevotella_7	391	FALSE	FALSE	FALSE	FALSE
890	Prevotella_7 denticola	238	FALSE	FALSE	FALSE	FALSE
891	Prevotella_7 histicola	105	FALSE	FALSE	FALSE	FALSE
892	Prevotella_7 melaninogenica	542	FALSE	FALSE	FALSE	TRUE
893	Prevotella_7 salivae	216	FALSE	FALSE	FALSE	FALSE
894	Prevotella_7 veroralis	222	FALSE	FALSE	FALSE	FALSE
895	Prevotella_9	130	FALSE	FALSE	FALSE	FALSE
896	Prevotella_9 copri	556	FALSE	FALSE	FALSE	TRUE
897	Prevotellaceae NK3B31 group	Inf	TRUE	TRUE	TRUE	TRUE
898	Prevotellaceae UCG-001	339	FALSE	FALSE	FALSE	FALSE
899	Prevotellaceae UCG-003	235	FALSE	FALSE	FALSE	FALSE
900	Prevotellaceae UCG-004	349	FALSE	FALSE	FALSE	FALSE
901	Promicromonospora	558	FALSE	FALSE	FALSE	TRUE
902	Propioniciclava	Inf	TRUE	TRUE	TRUE	TRUE
903	Prosthecobacter	Inf	TRUE	TRUE	TRUE	TRUE
904	Prosthecomicrobium	277	FALSE	FALSE	FALSE	FALSE
905	Proteiniborus	Inf	TRUE	TRUE	TRUE	TRUE
906	Proteiniclasticum	602	FALSE	FALSE	TRUE	TRUE
907	Proteiniphilum	246	FALSE	FALSE	FALSE	FALSE
908	Proteus	692	FALSE	TRUE	TRUE	TRUE
909	Pseudaminobacter	224	FALSE	FALSE	FALSE	FALSE
910	Pseudarcicella	Inf	TRUE	TRUE	TRUE	TRUE
911	Pseudarthrobacter	613	FALSE	FALSE	TRUE	TRUE
912	Pseudoalteromonas	249	FALSE	FALSE	FALSE	FALSE
913	Pseudoclavibacter	605	FALSE	FALSE	TRUE	TRUE
914	Pseudoclavibacter bifida	Inf	TRUE	TRUE	TRUE	TRUE
915	Pseudoclavibacter faecalis	Inf	TRUE	TRUE	TRUE	TRUE
916	Pseudoflavonifractor	291	FALSE	FALSE	FALSE	FALSE
917	Pseudofulvimonas	Inf	TRUE	TRUE	TRUE	TRUE
918	Pseudoglutamicibacter	Inf	TRUE	TRUE	TRUE	TRUE
919	Pseudohongiella	288	FALSE	FALSE	FALSE	FALSE
920	Pseudolabrys	161	FALSE	FALSE	FALSE	FALSE
921	Pseudomonas	362	FALSE	FALSE	FALSE	FALSE
922	Pseudomonas putida	241	FALSE	FALSE	FALSE	FALSE
923	Pseudonocardia	637	FALSE	FALSE	TRUE	TRUE
924	Pseudopropionibacterium	346	FALSE	FALSE	FALSE	FALSE
925	Pseudorhodobacter	Inf	TRUE	TRUE	TRUE	TRUE
926	Pseudorhodoferax	Inf	TRUE	TRUE	TRUE	TRUE
927	Pseudorhodoplanes	291	FALSE	FALSE	FALSE	FALSE
928	Pseudoxanthomonas	455	FALSE	FALSE	FALSE	FALSE
929	Pseudoxanthomonas mexicana	Inf	TRUE	TRUE	TRUE	TRUE
930	Pseudoxanthomonas taiwanensis	168	FALSE	FALSE	FALSE	FALSE
931	Psychrobacter	621	FALSE	FALSE	TRUE	TRUE
932	Psychroglaciecola	593	FALSE	FALSE	TRUE	TRUE
933	Puia	269	FALSE	FALSE	FALSE	FALSE
934	Pygmaiobacter	285	FALSE	FALSE	FALSE	FALSE
935	Qipengyuania	540	FALSE	FALSE	FALSE	TRUE
936	Quadrisphaera	267	FALSE	FALSE	FALSE	FALSE
937	Quadrisphaera granulorum	Inf	TRUE	TRUE	TRUE	TRUE
938	Ralstonia	637	FALSE	FALSE	TRUE	TRUE
939	Ramlibacter	716	FALSE	TRUE	TRUE	TRUE
940	RB41	165	FALSE	FALSE	FALSE	FALSE
941	RBG-16-49-21	306	FALSE	FALSE	FALSE	FALSE
942	Reyranella	206	FALSE	FALSE	FALSE	FALSE
943	Rheinheimera	94	FALSE	FALSE	FALSE	FALSE
944	Rheinheimera coerulea	211	FALSE	FALSE	FALSE	FALSE
945	Rheinheimera marina	108	FALSE	FALSE	FALSE	FALSE
946	Rhizobacter	Inf	TRUE	TRUE	TRUE	TRUE
947	Rhizorhapis	226	FALSE	FALSE	FALSE	FALSE
948	Rhodanobacter	477	FALSE	FALSE	FALSE	FALSE
949	Rhodococcus	563	FALSE	FALSE	FALSE	TRUE
950	Rhodocytophaga	430	FALSE	FALSE	FALSE	FALSE
951	Rhodoferax	Inf	TRUE	TRUE	TRUE	TRUE
952	Rhodoluna limnophila	Inf	TRUE	TRUE	TRUE	TRUE
953	Rhodomicrobium	290	FALSE	FALSE	FALSE	FALSE
954	Rhodoplanes	272	FALSE	FALSE	FALSE	FALSE
955	Rhodovarius	Inf	TRUE	TRUE	TRUE	TRUE
956	Rhodovastum	Inf	TRUE	TRUE	TRUE	TRUE
957	Rickettsiella	Inf	TRUE	TRUE	TRUE	TRUE
958	Rikenellaceae RC9 gut group	597	FALSE	FALSE	TRUE	TRUE
959	Rivibacter	205	FALSE	FALSE	FALSE	FALSE
960	Rodentibacter	545	FALSE	FALSE	FALSE	TRUE
961	Romboutsia	594	FALSE	FALSE	TRUE	TRUE
962	Romboutsia sedimentorum	441	FALSE	FALSE	FALSE	FALSE
963	Roseateles	646	FALSE	FALSE	TRUE	TRUE
964	Roseburia	614	FALSE	FALSE	TRUE	TRUE
965	Roseburia intestinalis	563	FALSE	FALSE	FALSE	TRUE
966	Roseburia inulinivorans	112	FALSE	FALSE	FALSE	FALSE
967	Roseiarcus	Inf	TRUE	TRUE	TRUE	TRUE
968	Roseimarinus	304	FALSE	FALSE	FALSE	FALSE
969	Roseisolibacter	Inf	TRUE	TRUE	TRUE	TRUE
970	Roseomonas	803	TRUE	TRUE	TRUE	TRUE
971	Roseomonas aquatica	227	FALSE	FALSE	FALSE	FALSE
972	Roseovarius atlanticus	226	FALSE	FALSE	FALSE	FALSE
973	Rothia	374	FALSE	FALSE	FALSE	FALSE
974	Rothia dentocariosa	659	FALSE	FALSE	TRUE	TRUE
975	Rothia mucilaginosa	296	FALSE	FALSE	FALSE	FALSE
976	Rubellimicrobium	638	FALSE	FALSE	TRUE	TRUE
977	Rubinisphaera brasiliensis	Inf	TRUE	TRUE	TRUE	TRUE
978	Rubricoccus	309	FALSE	FALSE	FALSE	FALSE
979	Rubritepida	293	FALSE	FALSE	FALSE	FALSE
980	Rubrivivax	Inf	TRUE	TRUE	TRUE	TRUE
981	Rubrobacter	677	FALSE	TRUE	TRUE	TRUE
982	Rubrobacter bracarensis	Inf	TRUE	TRUE	TRUE	TRUE
983	Rugosimonospora	253	FALSE	FALSE	FALSE	FALSE
984	Ruminiclostridium	209	FALSE	FALSE	FALSE	FALSE
985	Ruminococcus	621	FALSE	FALSE	TRUE	TRUE
986	Ruminococcus bicirculans	656	FALSE	FALSE	TRUE	TRUE
987	Ruminococcus bromii	647	FALSE	FALSE	TRUE	TRUE
988	Ruminococcus champanellensis	377	FALSE	FALSE	FALSE	FALSE
989	S5-A14a	Inf	TRUE	TRUE	TRUE	TRUE
990	Saccharofermentans	297	FALSE	FALSE	FALSE	FALSE
991	Saccharomonospora	205	FALSE	FALSE	FALSE	FALSE
992	Saccharomonospora viridis	333	FALSE	FALSE	FALSE	FALSE
993	Saccharopolyspora	167	FALSE	FALSE	FALSE	FALSE
994	Saccharopolyspora rectivirgula	Inf	TRUE	TRUE	TRUE	TRUE
995	Salinicoccus	70	FALSE	FALSE	FALSE	FALSE
996	Salinicola	Inf	TRUE	TRUE	TRUE	TRUE
997	Sandaracinus	175	FALSE	FALSE	FALSE	FALSE
998	Scardovia	302	FALSE	FALSE	FALSE	FALSE
999	Sedimentibacter	573	FALSE	FALSE	FALSE	TRUE
1000	Sediminibacterium	290	FALSE	FALSE	FALSE	FALSE
1001	Sediminibacterium salmoneum	268	FALSE	FALSE	FALSE	FALSE
1002	SEEP-SRB1	795	TRUE	TRUE	TRUE	TRUE
1003	SEEP-SRB2	Inf	TRUE	TRUE	TRUE	TRUE
1004	Segetibacter	249	FALSE	FALSE	FALSE	FALSE
1005	Selenomonas	220	FALSE	FALSE	FALSE	FALSE
1006	Selenomonas artemidis	Inf	TRUE	TRUE	TRUE	TRUE
1007	Selenomonas sputigena	241	FALSE	FALSE	FALSE	FALSE
1008	Senegalimassilia anaerobia	Inf	TRUE	TRUE	TRUE	TRUE
1009	Serinicoccus	450	FALSE	FALSE	FALSE	FALSE
1010	Serratia	141	FALSE	FALSE	FALSE	FALSE
1011	Shewanella	544	FALSE	FALSE	FALSE	TRUE
1012	Shimazuella	Inf	TRUE	TRUE	TRUE	TRUE
1013	Shimia	Inf	TRUE	TRUE	TRUE	TRUE
1014	Shinella	240	FALSE	FALSE	FALSE	FALSE
1015	SH-PL14	Inf	TRUE	TRUE	TRUE	TRUE
1016	Shuttleworthia	213	FALSE	FALSE	FALSE	FALSE
1017	Silanimonas	Inf	TRUE	TRUE	TRUE	TRUE
1018	Silanimonas algicola	229	FALSE	FALSE	FALSE	FALSE
1019	Singulisphaera	Inf	TRUE	TRUE	TRUE	TRUE
1020	Skermanella	202	FALSE	FALSE	FALSE	FALSE
1021	Skermanella aerolata	Inf	TRUE	TRUE	TRUE	TRUE
1022	Slackia	252	FALSE	FALSE	FALSE	FALSE
1023	Slackia isoflavoniconvertens	254	FALSE	FALSE	FALSE	FALSE
1024	SM1A02	159	FALSE	FALSE	FALSE	FALSE
1025	Smithella	245	FALSE	FALSE	FALSE	FALSE
1026	SN8	269	FALSE	FALSE	FALSE	FALSE
1027	Sneathia	Inf	TRUE	TRUE	TRUE	TRUE
1028	Snodgrassella	186	FALSE	FALSE	FALSE	FALSE
1029	Snodgrassella alvi	236	FALSE	FALSE	FALSE	FALSE
1030	Solibacillus	246	FALSE	FALSE	FALSE	FALSE
1031	Solirubrobacter	607	FALSE	FALSE	TRUE	TRUE
1032	Solobacterium	Inf	TRUE	TRUE	TRUE	TRUE
1033	Solobacterium moorei	187	FALSE	FALSE	FALSE	FALSE
1034	Sphaerobacter	269	FALSE	FALSE	FALSE	FALSE
1035	Sphaerotilus	272	FALSE	FALSE	FALSE	FALSE
1036	Sphingoaurantiacus	222	FALSE	FALSE	FALSE	FALSE
1037	Sphingobacterium	774	TRUE	TRUE	TRUE	TRUE
1038	Sphingobacterium composti	Inf	TRUE	TRUE	TRUE	TRUE
1039	Sphingobium	321	FALSE	FALSE	FALSE	FALSE
1040	Sphingobium herbicidovorans	272	FALSE	FALSE	FALSE	FALSE
1041	Sphingobium rhizovicinum	300	FALSE	FALSE	FALSE	FALSE
1042	Sphingobium yanoikuyae	183	FALSE	FALSE	FALSE	FALSE
1043	Sphingomonas	674	FALSE	FALSE	TRUE	TRUE
1044	Sphingomonas astaxanthinifaciens	209	FALSE	FALSE	FALSE	FALSE
1045	Sphingomonas daechungensis	319	FALSE	FALSE	FALSE	FALSE
1046	Sphingomonas humi	Inf	TRUE	TRUE	TRUE	TRUE
1047	Sphingomonas kaistensis	Inf	TRUE	TRUE	TRUE	TRUE
1048	Sphingomonas oryziterrae	224	FALSE	FALSE	FALSE	FALSE
1049	Sphingopyxis	208	FALSE	FALSE	FALSE	FALSE
1050	Spirosoma	Inf	TRUE	TRUE	TRUE	TRUE
1051	Sporacetigenium mesophilum	Inf	TRUE	TRUE	TRUE	TRUE
1052	Sporocytophaga	296	FALSE	FALSE	FALSE	FALSE
1053	Sporosarcina	170	FALSE	FALSE	FALSE	FALSE
1054	Sporosarcina soli	266	FALSE	FALSE	FALSE	FALSE
1055	Stackebrandtia	Inf	TRUE	TRUE	TRUE	TRUE
1056	Stakelama	681	FALSE	TRUE	TRUE	TRUE
1057	Staphylococcus	495	FALSE	FALSE	FALSE	FALSE
1058	Staphylococcus haemolyticus	599	FALSE	FALSE	TRUE	TRUE
1059	Staphylococcus massiliensis	Inf	TRUE	TRUE	TRUE	TRUE
1060	Stappia indica	161	FALSE	FALSE	FALSE	FALSE
1061	Stenotrophomonas	493	FALSE	FALSE	FALSE	FALSE
1062	Stenotrophomonas koreensis	Inf	TRUE	TRUE	TRUE	TRUE
1063	Stenotrophomonas maltophilia	195	FALSE	FALSE	FALSE	FALSE
1064	Steroidobacter	185	FALSE	FALSE	FALSE	FALSE
1065	Steroidobacter agariperforans	Inf	TRUE	TRUE	TRUE	TRUE
1066	Stomatobaculum	237	FALSE	FALSE	FALSE	FALSE
1067	Stomatobaculum longum	259	FALSE	FALSE	FALSE	FALSE
1068	Streptococcus	414	FALSE	FALSE	FALSE	FALSE
1069	Streptococcus mutans	Inf	TRUE	TRUE	TRUE	TRUE
1070	Streptomyces	455	FALSE	FALSE	FALSE	FALSE
1071	Subdoligranulum	727	FALSE	TRUE	TRUE	TRUE
1072	Subgroup 10	225	FALSE	FALSE	FALSE	FALSE
1073	Succinivibrio	179	FALSE	FALSE	FALSE	FALSE
1074	Sulfurifustis	324	FALSE	FALSE	FALSE	FALSE
1075	Sulfuritalea	Inf	TRUE	TRUE	TRUE	TRUE
1076	Sumerlaea	499	FALSE	FALSE	FALSE	FALSE
1077	SUP05 cluster	Inf	TRUE	TRUE	TRUE	TRUE
1078	Sutterella	349	FALSE	FALSE	FALSE	FALSE
1079	Sutterella parvirubra	Inf	TRUE	TRUE	TRUE	TRUE
1080	Sutterella wadsworthensis	232	FALSE	FALSE	FALSE	FALSE
1081	Sva0996 marine group	257	FALSE	FALSE	FALSE	FALSE
1082	SWB02	261	FALSE	FALSE	FALSE	FALSE
1083	Symbiobacterium	283	FALSE	FALSE	FALSE	FALSE
1084	Symbiobacterium terraclitae	303	FALSE	FALSE	FALSE	FALSE
1085	Symphothece PCC-7002	91	FALSE	FALSE	FALSE	FALSE
1086	Synechococcus CC9902	621	FALSE	FALSE	TRUE	TRUE
1087	Syntrophomonas	Inf	TRUE	TRUE	TRUE	TRUE
1088	Syntrophorhabdus	Inf	TRUE	TRUE	TRUE	TRUE
1089	Syntrophotalea	Inf	TRUE	TRUE	TRUE	TRUE
1090	Syntrophus	Inf	TRUE	TRUE	TRUE	TRUE
1091	Tabrizicola	201	FALSE	FALSE	FALSE	FALSE
1092	Tabrizicola aquatica	330	FALSE	FALSE	FALSE	FALSE
1093	Taibaiella	Inf	TRUE	TRUE	TRUE	TRUE
1094	Tannerella	256	FALSE	FALSE	FALSE	FALSE
1095	Telluria	279	FALSE	FALSE	FALSE	FALSE
1096	Tepidimonas	233	FALSE	FALSE	FALSE	FALSE
1097	Tepidiphilus succinatimandens	248	FALSE	FALSE	FALSE	FALSE
1098	Terrabacter	Inf	TRUE	TRUE	TRUE	TRUE
1099	Terracidiphilus	Inf	TRUE	TRUE	TRUE	TRUE
1100	Terriglobus aquaticus	257	FALSE	FALSE	FALSE	FALSE
1101	Terrimicrobium	Inf	TRUE	TRUE	TRUE	TRUE
1102	Terrimonas	366	FALSE	FALSE	FALSE	FALSE
1103	Terrisporobacter	156	FALSE	FALSE	FALSE	FALSE
1104	Terrisporobacter mayombei	Inf	TRUE	TRUE	TRUE	TRUE
1105	Tessaracoccus	Inf	TRUE	TRUE	TRUE	TRUE
1106	Thauera	474	FALSE	FALSE	FALSE	FALSE
1107	Thermasporomyces composti	Inf	TRUE	TRUE	TRUE	TRUE
1108	Thermicanus	243	FALSE	FALSE	FALSE	FALSE
1109	Thermoactinomyces	428	FALSE	FALSE	FALSE	FALSE
1110	Thermoactinomyces vulgaris	505	FALSE	FALSE	FALSE	FALSE
1111	Thermobacillus	328	FALSE	FALSE	FALSE	FALSE
1112	Thermocrispum municipale	Inf	TRUE	TRUE	TRUE	TRUE
1113	Thermomonas	768	TRUE	TRUE	TRUE	TRUE
1114	Thermomonas brevis	369	FALSE	FALSE	FALSE	FALSE
1115	Thermopolyspora	280	FALSE	FALSE	FALSE	FALSE
1116	Thermopolyspora flexuosa	276	FALSE	FALSE	FALSE	FALSE
1117	Thermovirga	281	FALSE	FALSE	FALSE	FALSE
1118	Thermus	282	FALSE	FALSE	FALSE	FALSE
1119	Tianweitania	Inf	TRUE	TRUE	TRUE	TRUE
1120	Tissierella	349	FALSE	FALSE	FALSE	FALSE
1121	Tistrella	233	FALSE	FALSE	FALSE	FALSE
1122	Tistrella bauzanensis	188	FALSE	FALSE	FALSE	FALSE
1123	TM7a	245	FALSE	FALSE	FALSE	FALSE
1124	TM7x	199	FALSE	FALSE	FALSE	FALSE
1125	Treponema	278	FALSE	FALSE	FALSE	FALSE
1126	Treponema socranskii	193	FALSE	FALSE	FALSE	FALSE
1127	Treponema vincentii	424	FALSE	FALSE	FALSE	FALSE
1128	Truepera	241	FALSE	FALSE	FALSE	FALSE
1129	Tsukamurella	Inf	TRUE	TRUE	TRUE	TRUE
1130	Tumebacillus	235	FALSE	FALSE	FALSE	FALSE
1131	Tundrisphaera	Inf	TRUE	TRUE	TRUE	TRUE
1132	Turicella	Inf	TRUE	TRUE	TRUE	TRUE
1133	Turicella otitidis	610	FALSE	FALSE	TRUE	TRUE
1134	Turicibacter	233	FALSE	FALSE	FALSE	FALSE
1135	Turicibacter sanguinis	694	FALSE	TRUE	TRUE	TRUE
1136	Turneriella	378	FALSE	FALSE	FALSE	FALSE
1137	Tuzzerella	296	FALSE	FALSE	FALSE	FALSE
1138	Tyzzerella	682	FALSE	TRUE	TRUE	TRUE
1139	UBA1819	607	FALSE	FALSE	TRUE	TRUE
1140	UBA6140	Inf	TRUE	TRUE	TRUE	TRUE
1141	UCG-002	340	FALSE	FALSE	FALSE	FALSE
1142	UCG-003	573	FALSE	FALSE	FALSE	TRUE
1143	UCG-004	Inf	TRUE	TRUE	TRUE	TRUE
1144	UCG-005	448	FALSE	FALSE	FALSE	FALSE
1145	UCG-009	279	FALSE	FALSE	FALSE	FALSE
1146	UKL13-1	Inf	TRUE	TRUE	TRUE	TRUE
1147	Undibacterium oligocarboniphilum	Inf	TRUE	TRUE	TRUE	TRUE
1148	Undibacterium parvum	Inf	TRUE	TRUE	TRUE	TRUE
1149	Ureaplasma	Inf	TRUE	TRUE	TRUE	TRUE
1150	Ureibacillus	282	FALSE	FALSE	FALSE	FALSE
1151	UTCFX1	276	FALSE	FALSE	FALSE	FALSE
1152	Varibaculum	214	FALSE	FALSE	FALSE	FALSE
1153	Veillonella	287	FALSE	FALSE	FALSE	FALSE
1154	Veillonella massiliensis	693	FALSE	TRUE	TRUE	TRUE
1155	Vibrio	243	FALSE	FALSE	FALSE	FALSE
1156	Vibrionimonas	616	FALSE	FALSE	TRUE	TRUE
1157	Vicinamibacter	223	FALSE	FALSE	FALSE	FALSE
1158	Victivallis	Inf	TRUE	TRUE	TRUE	TRUE
1159	Virgisporangium	Inf	TRUE	TRUE	TRUE	TRUE
1160	Vulcanibacillus	Inf	TRUE	TRUE	TRUE	TRUE
1161	Vulgatibacter	276	FALSE	FALSE	FALSE	FALSE
1162	W5053	402	FALSE	FALSE	FALSE	FALSE
1163	WCHB1-32	280	FALSE	FALSE	FALSE	FALSE
1164	Weissella	369	FALSE	FALSE	FALSE	FALSE
1165	Williamsia serinedens	Inf	TRUE	TRUE	TRUE	TRUE
1166	Woeseia	699	FALSE	TRUE	TRUE	TRUE
1167	Xanthomonas	Inf	TRUE	TRUE	TRUE	TRUE
1168	Xylophilus	522	FALSE	FALSE	FALSE	TRUE
1169	Yaniella	Inf	TRUE	TRUE	TRUE	TRUE
1170	YB-42	Inf	TRUE	TRUE	TRUE	TRUE
1171	YC-ZSS-LKJ147	465	FALSE	FALSE	FALSE	FALSE
1172	Yersinia	Inf	TRUE	TRUE	TRUE	TRUE
1173	Zavarzinia compransoris	Inf	TRUE	TRUE	TRUE	TRUE
